# Supplementary material for: Transcriptome of different fruiting stages in the cultivated mushroom Cyclocybe aegerita suggests a complex regulation of fruiting and reveals enzymes putatively involved in fungal oxylipin biosynthesis
Source: BMC Genomics. 2021 May 4;22:324. doi: 10.1186/s12864-021-07648-5 (PMC8097960; doi:10.1186/s12864-021-07648-5)
Supplement: Supplementary file 2 — Additional file 2: Table S1. Read counts of all sequenced genes. Table S2. Genes showing a > 5 fold decrease between day 22 and day 22 in the mycelium. Table S3. Genes showing a > 5 fold increase between day 22 and day 22 in the mycelium. [file 12864_2021_7648_MOESM2_ESM.xlsx]

## Sheet: Table S1
gene	SAMN16789160; mycelium_day10			SAMN16789161; mycelium_day14			SAMN16789162; mycelium_day18			SAMN16789163; mycelium_day20			SAMN16789164; mycelium_day22			SAMN16789165; mycelium_day24			SAMN16789166; mycelium_day28			SAMN16789167; fruiting_body_day18			SAMN16789168; fruiting_body_day20			SAMN16789169; fruiting_body_day22			SAMN16789170; fruiting_body_day24			SAMN16789171; fruiting_body_day28
	replicate 1	replicate 2	replicate 3	replicate 1	replicate 2	replicate 3	replicate 1	replicate 2	replicate 3	replicate 1	replicate 2	replicate 3	replicate 1	replicate 2	replicate 3	replicate 1	replicate 2	replicate 3	replicate 1	replicate 2	replicate 3	replicate 1	replicate 2	replicate 3	replicate 1	replicate 2	replicate 3	replicate 1	replicate 2	replicate 3	replicate 1	replicate 2	replicate 3	replicate 1	replicate 2	replicate 3
gene.AAE3_14118	0	0	0	0	0	0	1	1	1	9	9	9	2	6	4	1	14	14	0	1	1	0	0	0	1	0	0	0	0	0	0	0	0	0	0	0
gene.AAE3_14117	0	0	0	0	1	0	0	0	0	0	0	2	3	0	2	0	0	0	3	0	0	0	1	0	0	1	1	5	0	0	7	26	30	5	0	1
gene.AAE3_14116	34	68	33	53	66	89	280	286	285	369	1331	594	221	655	379	1074	1535	1790	313	896	731	43	32	16	8	20	157	13	23	4	19	36	12	13	23	14
gene.AAE3_14115	11769	9140	7670	3980	5215	3181	15197	10836	8516	19470	21592	8565	5004	9402	13429	15103	7202	6733	784	5084	1942	38252	79639	29795	101559	38114	69776	56985	59250	47384	29857	25811	41776	15059	30840	33516
gene.AAE3_14114	51	261	17	421	582	946	3395	359	1975	615	337	200	1014	407	84	12	9	107	26	24	0	130844	170634	125168	190343	99443	68160	26677	60796	80656	17498	10534	23174	6284	4735	8750
gene.AAE3_00098	98	54	49	23	21	34	20	11	16	12	11	18	13	20	15	14	15	15	15	19	10	38	25	12	23	11	9	13	17	6	6	18	9	8	6	30
gene.AAE3_00242	551	431	311	524	574	443	350	297	347	561	599	671	443	585	329	391	537	568	408	509	467	310	315	272	339	254	222	533	268	341	337	653	493	778	614	764
gene.AAE3_00225	101	82	82	149	115	121	157	78	127	114	174	90	81	106	80	144	121	115	103	249	213	75	45	39	48	67	102	103	190	101	71	153	101	111	118	126
gene.AAE3_00102	47	56	44	36	83	105	56	49	59	58	147	39	52	82	41	123	141	136	105	124	147	73	166	92	81	82	44	117	92	66	51	166	100	67	118	93
gene.AAE3_00496	972	469	806	562	656	680	784	470	594	641	1624	565	584	789	391	734	818	962	513	1419	814	706	1329	591	995	1126	670	769	1240	719	396	933	704	606	1093	724
gene.AAE3_00051	40	10	15	13	28	19	29	20	28	35	71	31	9	38	24	18	50	82	55	73	69	37	78	30	34	49	5	43	15	29	13	61	40	51	94	72
gene.AAE3_00613	585	547	393	410	331	372	358	248	290	419	551	362	438	439	333	351	466	437	439	538	460	818	896	579	550	386	296	500	432	480	262	489	522	440	452	348
gene.AAE3_00201	0	2	0	0	0	2	0	0	0	0	0	0	0	0	0	0	1	1	1	3	0	0	0	0	0	0	0	0	0	0	0	0	0	0	0	0
gene.AAE3_00274	4	0	1	0	0	0	1	1	2	1	4	5	0	2	3	0	0	0	0	1	0	0	0	1	0	0	3	1	0	0	0	1	0	5	1	0
gene.AAE3_00327	83	56	57	41	87	84	142	72	92	54	250	84	60	97	64	75	64	73	64	93	35	245	427	301	377	282	121	336	124	210	128	269	264	118	212	84
gene.AAE3_00521	366	172	286	195	191	232	504	319	346	352	569	192	190	280	395	476	705	610	488	860	725	246	240	150	347	398	630	297	949	273	169	632	292	465	783	565
gene.AAE3_00433	62	38	27	46	73	47	29	7	21	24	0	18	25	28	18	36	19	22	27	17	12	38	22	15	45	0	48	41	53	26	12	31	28	20	29	45
gene.AAE3_00347	19	16	9	19	17	0	25	11	15	9	74	16	19	32	34	17	72	49	41	73	33	35	55	69	64	65	29	98	5	75	61	81	52	89	56	83
gene.AAE3_00673	186	239	131	255	338	257	353	227	327	259	731	348	324	496	150	402	501	702	489	467	444	367	585	395	423	339	318	602	663	395	324	866	411	318	983	480
gene.AAE3_00077	277	203	324	228	229	216	149	125	173	252	246	191	174	201	153	161	219	233	149	220	205	351	313	284	258	197	189	277	90	266	162	360	409	589	244	308
gene.AAE3_00403	477	533	327	671	888	678	803	421	389	596	424	589	504	532	357	574	530	438	417	919	459	610	444	281	368	168	378	398	694	364	341	579	348	623	441	580
gene.AAE3_00194	345	356	199	482	533	498	339	260	313	302	690	361	408	447	260	572	1227	1186	528	692	807	613	735	652	653	580	697	803	1052	738	598	1247	881	719	1566	831
gene.AAE3_00832	0	2	0	0	2	0	0	2	0	3	2	9	6	2	3	12	2	1	0	3	5	0	0	1	5	0	0	2	0	1	1	0	0	0	0	0
gene.AAE3_00367	16	32	21	21	11	28	22	18	26	24	57	42	26	28	17	15	39	20	8	34	28	0	4	0	4	1	9	9	10	4	4	11	8	1	0	0
gene.AAE3_00175	0	0	0	0	3	0	0	0	1	0	0	0	0	0	0	0	2	1	0	0	0	0	0	1	0	2	0	0	1	1	0	0	0	1	0	0
gene.AAE3_00466	204	210	181	243	286	322	263	187	216	211	531	358	250	260	191	371	350	406	266	347	341	438	592	387	320	281	176	290	249	223	170	298	256	352	449	268
gene.AAE3_00549	18	18	8	38	37	20	51	17	22	30	18	12	31	18	15	24	51	35	39	60	54	37	39	31	39	20	27	74	51	43	59	127	46	101	69	95
gene.AAE3_00621	86	80	75	109	74	117	83	67	65	85	240	100	95	76	63	65	117	108	32	120	70	170	190	150	141	99	82	106	135	138	87	146	99	216	119	159
gene.AAE3_00314	53	63	51	93	106	115	112	89	75	110	188	98	58	124	69	78	131	101	97	139	121	62	100	68	91	72	49	69	84	62	50	105	82	62	143	56
gene.AAE3_00071	0	0	0	0	0	0	0	2	2	0	0	1	0	1	0	0	0	0	0	0	0	0	0	0	0	0	0	0	0	0	0	0	0	0	0	0
gene.AAE3_00150	0	0	0	0	0	0	0	0	0	0	0	0	0	0	0	0	4	8	0	0	0	1	0	0	0	0	0	3	0	0	0	0	0	2	0	0
gene.AAE3_00684	168	107	67	189	210	175	195	146	105	209	231	163	151	167	83	131	191	188	100	192	192	75	118	60	126	66	59	85	129	99	71	114	94	198	130	141
gene.AAE3_00580	1995	954	1677	1495	2136	2281	4278	2331	2229	3257	4467	1539	1665	1959	3074	4598	4260	3883	2629	6039	4099	1666	1460	940	2023	2089	3200	3147	7377	2164	2134	5284	3019	2940	4680	3907
gene.AAE3_00062	35	19	31	26	52	25	62	30	45	47	40	53	56	16	38	42	45	35	15	52	24	15	16	16	14	11	15	19	36	20	10	33	32	42	27	33
gene.AAE3_00656	192	258	156	163	165	191	187	146	145	166	225	203	141	230	147	171	210	204	151	278	254	173	194	186	119	120	115	178	126	136	139	208	219	223	168	226
gene.AAE3_00714	246	274	155	198	190	185	142	91	80	186	153	159	166	119	92	95	119	122	139	221	255	240	218	193	140	123	141	121	174	160	101	100	128	115	82	118
gene.AAE3_00670	19	20	6	16	20	22	13	4	11	27	7	14	10	20	18	27	12	18	15	9	21	13	9	8	9	6	9	10	15	22	4	9	12	27	11	25
gene.AAE3_00831	40	88	23	1679	1725	1393	1118	634	1157	956	1662	837	1077	974	804	1284	2804	3083	1616	911	1856	1787	1176	672	3334	1994	4264	2230	4269	3695	1912	3045	2781	3788	3709	2632
gene.AAE3_00376	0	0	0	1	2	2	0	0	0	2	2	5	0	0	0	1	0	1	0	2	0	1	1	0	0	1	0	0	0	0	0	0	1	0	0	0
gene.AAE3_00159	7	0	4	5	4	1	5	4	0	6	7	2	4	11	1	6	2	7	3	11	14	17	7	5	3	3	2	1	3	8	2	4	9	4	5	0
gene.AAE3_00838	0	0	0	0	0	0	0	0	0	0	0	0	0	0	0	0	0	0	0	0	0	0	0	0	0	0	0	0	0	0	0	0	0	0	0	0
gene.AAE3_00515	27	31	20	38	38	48	41	23	31	16	39	26	26	45	19	14	40	35	18	27	26	49	44	36	26	49	29	35	34	34	18	32	17	11	27	25
gene.AAE3_00740	2	3	4	1	0	2	2	3	2	11	8	2	8	5	14	2	10	3	5	5	3	4	3	4	3	9	2	4	22	9	0	4	1	4	12	4
gene.AAE3_00162	25	24	13	23	24	40	29	10	15	15	34	13	16	33	12	8	30	52	24	41	16	35	61	38	55	14	9	48	29	34	20	32	15	13	40	30
gene.AAE3_00254	218	361	41	917	1186	586	628	472	427	439	818	460	714	493	240	101	49	73	35	144	67	76	82	108	36	77	67	53	31	40	27	45	43	42	31	35
gene.AAE3_00506	235	284	216	228	278	256	194	153	155	220	241	259	278	258	133	192	304	330	146	295	231	412	486	410	277	315	323	357	402	307	202	473	362	289	429	350
gene.AAE3_00647	185	236	235	38	73	121	112	324	143	71	353	88	135	237	308	160	20	17	7	155	21	6	16	11	14	5	9	11	18	7	2	4	15	5	7	8
gene.AAE3_00592	517	346	285	398	532	504	591	327	440	444	679	520	417	449	328	719	1217	1276	765	718	840	594	572	380	661	412	736	579	792	553	387	879	605	700	627	819
gene.AAE3_00042	113	34	113	29	36	29	53	18	28	35	99	27	26	23	41	47	89	35	10	54	24	20	19	21	8	28	23	33	33	31	13	32	20	23	23	38
gene.AAE3_00601	5	3	3	2	1	3	1	1	2	1	5	2	3	1	0	10	3	3	1	12	2	4	2	3	4	4	2	1	5	0	1	8	0	3	0	6
gene.AAE3_00444	65	70	21	72	71	82	89	61	62	94	112	80	66	102	66	76	75	82	55	81	79	266	238	207	68	46	58	39	89	40	35	63	35	136	66	79
gene.AAE3_00078	3	0	0	3	4	1	5	2	6	2	4	4	2	4	6	7	6	7	6	7	1	10	1	3	4	2	0	12	2	6	5	14	4	10	12	8
gene.AAE3_00676	0	0	0	0	0	0	0	0	0	0	0	0	0	0	0	0	0	0	0	0	0	0	0	0	0	0	0	0	0	0	0	0	0	0	0	0
gene.AAE3_00805	158	242	123	242	219	241	111	73	111	97	80	102	126	91	83	67	99	119	108	68	84	799	688	802	489	334	320	309	335	290	158	324	377	141	178	191
gene.AAE3_00849	0	3	2	1	1	0	3	3	0	0	0	0	0	1	0	0	1	0	0	0	0	7	0	3	1	1	1	2	0	0	1	0	3	0	2	1
gene.AAE3_00493	85	150	74	165	169	172	221	139	147	188	319	253	154	196	153	208	214	232	155	196	192	341	445	323	257	266	172	306	230	317	202	386	385	400	279	313
gene.AAE3_00186	0	0	0	0	0	0	0	0	0	0	1	0	1	1	0	0	1	5	1	0	0	0	0	0	0	3	0	8	0	0	3	5	3	1	24	1
gene.AAE3_00271	43	74	23	90	78	93	65	28	68	61	69	67	51	63	43	85	78	77	69	120	125	25	15	18	20	14	18	12	28	15	20	17	20	25	11	22
gene.AAE3_00739	7	13	7	7	14	17	10	7	0	8	9	12	12	6	1	15	0	7	4	8	0	14	18	6	7	7	2	3	6	5	7	8	7	1	3	6
gene.AAE3_00734	0	0	0	0	0	0	0	0	0	0	0	0	0	0	0	0	0	0	0	0	0	0	0	0	0	0	0	0	0	0	0	0	0	0	0	0
gene.AAE3_00360	27	11	22	27	64	52	38	22	37	20	71	32	40	36	20	44	18	25	10	34	14	3	0	2	3	1	4	4	14	0	3	4	2	0	3	10
gene.AAE3_00859	14	9	13	9	15	6	5	5	3	6	9	7	6	10	3	12	9	9	10	3	6	11	12	7	11	7	9	6	3	9	7	6	10	17	6	13
gene.AAE3_00053	379	421	329	625	860	682	771	442	491	464	834	513	548	494	368	574	691	697	430	798	587	580	782	597	680	610	565	668	763	642	424	727	709	724	709	771
gene.AAE3_00628	108	138	112	106	104	97	55	54	56	71	41	82	117	114	33	26	92	49	38	49	31	406	422	348	190	213	67	234	46	237	131	234	178	185	141	165
gene.AAE3_00340	0	0	0	9	13	6	0	1	0	2	2	1	0	3	0	0	7	5	0	2	1	0	5	0	1	0	2	2	3	1	0	5	6	5	3	0
gene.AAE3_00288	57	67	27	26	68	41	36	29	36	45	39	40	57	39	14	40	40	61	34	53	32	91	109	62	32	36	9	78	7	50	28	77	62	15	47	48
gene.AAE3_00025	0	0	0	0	0	0	0	0	0	0	0	0	0	0	0	0	0	0	0	0	0	0	0	0	0	0	0	0	0	0	0	3	0	0	1	0
gene.AAE3_00844	15833	31410	3262	12359	10140	7283	2582	1104	3256	1283	1860	1999	1410	890	910	1157	1803	1165	1495	1553	1099	226	303	211	243	214	741	316	1179	239	138	325	334	210	229	354
gene.AAE3_00505	1	12	2	2	19	7	8	8	10	5	2	6	11	11	6	8	9	7	9	2	2	14	25	21	16	7	7	24	8	16	15	48	27	15	28	27
gene.AAE3_00256	48	43	28	96	84	106	66	49	60	82	71	103	100	55	33	52	59	88	26	40	36	30	28	27	26	28	47	15	43	25	8	17	15	13	15	20
gene.AAE3_00118	59	30	22	54	60	27	51	54	57	70	168	56	47	61	51	33	71	56	36	62	34	30	64	32	54	27	37	33	72	32	30	45	29	43	39	73
gene.AAE3_00019	243	241	180	472	632	515	362	297	437	316	534	486	498	523	214	601	797	861	489	392	631	514	579	331	547	356	643	448	866	411	248	587	481	246	542	478
gene.AAE3_00598	266	211	277	256	437	356	361	240	281	283	399	272	350	411	192	321	515	422	508	709	686	362	353	287	260	158	284	324	600	284	186	367	298	237	523	350
gene.AAE3_00109	70	61	42	77	78	60	67	35	58	76	113	85	39	30	54	47	72	79	52	73	80	11	6	10	4	16	5	17	1	11	5	12	9	9	15	8
gene.AAE3_00646	891	783	652	587	788	696	546	419	445	542	821	633	771	810	283	585	735	929	670	742	665	1179	1601	1227	952	781	489	976	750	732	487	1035	1004	580	959	878
gene.AAE3_00369	64	7	42	7	8	12	14	7	20	27	26	13	8	19	9	21	43	54	52	44	13	17	0	6	3	1	20	1	7	2	2	5	8	10	10	3
gene.AAE3_00353	43	36	19	39	40	42	49	23	42	12	96	26	45	66	22	51	52	50	63	92	41	34	85	40	59	44	43	135	87	47	61	109	47	64	135	132
gene.AAE3_00331	11	26	4	26	32	44	41	14	32	48	73	30	21	28	27	26	21	35	22	34	29	20	26	20	20	33	98	46	214	80	51	177	44	250	123	209
gene.AAE3_00702	12	1	2	4	3	3	1	1	6	0	0	0	6	2	3	10	11	3	10	4	14	8	2	1	4	0	3	2	0	5	1	1	3	1	0	7
gene.AAE3_00796	0	0	0	0	0	0	0	0	0	0	0	0	0	0	0	0	0	0	0	0	0	0	0	0	0	0	0	0	0	0	0	0	0	0	0	0
gene.AAE3_00427	30	43	23	14	4	11	16	10	3	28	1	9	14	7	8	23	13	18	8	28	3	29	17	14	32	2	10	49	17	19	16	32	26	28	35	41
gene.AAE3_00609	323	371	239	166	277	291	256	226	336	334	1064	332	242	725	230	878	1650	1657	2508	2520	2833	876	1598	1196	516	456	251	194	380	176	100	234	173	70	301	97
gene.AAE3_00158	21	32	11	55	64	79	59	24	34	37	84	26	30	20	30	86	170	140	108	24	51	177	190	157	186	175	179	84	255	149	68	101	70	198	205	136
gene.AAE3_00782	161	230	125	195	223	193	193	107	144	161	370	194	116	187	144	352	662	642	382	338	446	22	24	17	41	23	49	23	50	18	11	48	16	26	75	49
gene.AAE3_00393	0	0	0	0	0	1	0	0	0	0	0	0	0	0	0	0	0	0	0	0	0	0	0	0	0	0	0	0	0	0	0	0	0	0	0	0
gene.AAE3_00101	131	100	95	215	228	120	205	140	155	204	209	212	185	159	128	89	122	138	70	110	81	55	65	36	55	55	63	45	47	68	40	44	41	170	97	93
gene.AAE3_00419	257	233	189	293	253	330	277	172	228	238	416	298	245	293	188	338	442	460	386	447	480	418	537	459	334	291	248	435	280	351	286	605	502	437	452	493
gene.AAE3_00088	1	6	0	9	36	17	23	14	23	9	57	25	12	20	9	19	17	26	5	23	6	4	4	10	5	5	8	1	7	6	0	5	0	3	2	0
gene.AAE3_00236	2	1	0	1	2	0	2	2	2	1	1	7	7	0	0	2	0	0	7	0	3	4	0	5	6	8	0	31	0	31	37	4	21	6	4	3
gene.AAE3_00413	299	124	177	102	111	181	253	157	150	245	384	161	149	193	207	214	169	136	109	375	290	142	94	65	255	171	400	173	783	319	196	274	221	631	306	442
gene.AAE3_00307	11	16	2	9	28	6	23	21	16	10	40	15	40	28	10	3	2	7	3	26	11	12	10	5	6	15	10	8	13	3	2	1	5	2	5	4
gene.AAE3_00752	11	6	10	10	12	1	25	12	11	13	25	19	21	18	13	4	18	18	12	12	3	29	35	46	65	50	40	69	17	74	24	23	21	48	73	29
gene.AAE3_00755	155	61	70	130	106	179	151	74	101	126	170	124	129	74	60	119	104	117	73	175	108	58	89	53	82	89	62	58	112	68	51	94	62	85	85	129
gene.AAE3_00112	377	426	369	377	371	329	290	230	225	324	330	314	367	306	225	269	377	387	221	316	285	391	402	335	281	225	291	279	310	302	188	336	239	360	256	322
gene.AAE3_00715	10	6	16	0	0	0	2	0	0	1	7	2	3	0	0	1	2	8	1	1	6	5	1	1	0	4	4	2	8	2	4	7	0	2	3	8
gene.AAE3_00422	1381	1635	832	1071	910	1002	1412	736	1416	1097	2055	1450	825	876	626	1130	1012	1106	560	810	835	1749	2470	1546	1852	1545	925	1421	1253	1211	1064	2084	1118	946	1548	1315
gene.AAE3_00815	2	2	1	9	8	3	4	4	4	2	1	6	3	0	2	12	1	1	0	0	0	1	2	1	0	2	4	0	1	0	0	1	2	0	0	0
gene.AAE3_00338	73	75	49	72	56	37	100	76	45	41	250	83	75	132	25	51	175	185	101	192	112	58	102	104	96	163	114	169	76	117	96	216	58	138	301	141
gene.AAE3_00472	205	259	150	193	197	285	154	90	147	202	211	184	183	161	97	152	240	232	144	209	270	403	456	323	350	193	250	272	300	245	200	391	280	652	448	835
gene.AAE3_00263	2	12	0	2	2	1	4	0	5	7	30	22	13	19	2	6	5	18	3	7	4	8	46	10	504	558	27	3518	8	2227	2426	3553	1700	2392	1936	2947
gene.AAE3_00145	16	18	17	15	6	3	25	7	2	5	30	21	9	6	15	6	12	13	5	30	8	5	0	7	2	4	0	5	2	0	5	11	4	6	3	5
gene.AAE3_00648	145	112	109	94	97	117	136	88	121	124	328	137	120	172	126	180	200	261	169	218	130	284	383	280	165	198	108	250	168	214	155	252	230	311	250	246
gene.AAE3_00429	130	159	123	111	109	114	179	159	225	233	660	273	127	250	245	580	797	802	968	675	770	267	293	204	269	298	209	496	339	406	300	626	381	349	476	402
gene.AAE3_00726	356	217	162	235	334	306	430	253	343	369	531	255	283	365	147	257	440	418	358	525	298	288	291	215	608	261	674	558	1074	546	345	881	412	529	776	731
gene.AAE3_00754	13	6	8	4	7	2	16	11	2	4	36	11	11	12	3	1	9	6	5	8	6	17	19	34	17	19	14	16	11	18	12	26	9	25	23	21
gene.AAE3_00115	177	380	59	1404	1523	1679	1403	756	923	1169	1450	936	936	944	705	1124	1184	1203	930	2009	1221	276	149	95	148	161	470	100	477	97	101	149	76	240	288	192
gene.AAE3_00669	5	16	0	0	2	1	1	4	6	3	14	3	8	4	0	1	2	4	2	9	0	5	10	3	8	1	5	19	3	5	14	37	14	28	22	21
gene.AAE3_00725	108	135	108	191	282	253	289	215	280	210	621	207	215	328	163	322	652	531	541	993	1171	136	250	118	221	309	143	385	430	216	180	458	249	154	387	225
gene.AAE3_00139	9	7	8	9	14	22	12	16	21	22	30	38	14	12	7	39	30	32	14	42	15	9	9	7	17	6	9	38	14	17	22	82	20	23	46	22
gene.AAE3_00853	218	366	265	53	37	27	47	48	62	118	165	157	130	204	92	115	102	136	65	238	52	39	26	39	15	21	34	9	33	17	7	12	18	16	8	3
gene.AAE3_00037	89	111	45	80	74	88	83	78	68	77	222	82	95	173	88	87	175	158	132	134	137	237	342	273	146	172	96	140	71	135	87	143	126	88	162	81
gene.AAE3_00069	0	0	1	0	2	0	0	0	0	0	0	0	0	0	0	0	0	0	0	0	0	0	0	0	0	0	0	0	0	0	0	0	0	0	1	0
gene.AAE3_00464	1	0	0	0	0	0	0	0	0	0	1	0	0	0	0	0	0	2	0	0	0	1	1	1	3	0	0	0	0	1	0	0	0	4	2	5
gene.AAE3_00339	63	11	56	8	2	13	5	6	8	6	5	11	4	12	11	12	7	9	5	8	4	48	87	79	48	36	8	26	10	29	22	33	44	29	17	38
gene.AAE3_00049	20	6	13	9	25	6	40	15	32	51	56	41	30	14	10	34	42	58	25	37	13	111	111	136	74	60	57	19	38	54	18	20	21	55	24	44
gene.AAE3_00797	51	93	54	118	128	126	70	45	81	106	99	74	73	66	53	44	116	107	78	73	73	310	321	390	130	149	56	181	51	155	98	233	182	158	154	187
gene.AAE3_00855	147	158	149	116	133	152	75	47	78	100	81	96	141	108	58	57	101	108	69	133	88	192	190	176	112	79	74	180	119	157	112	189	204	66	108	153
gene.AAE3_00434	274	428	244	476	591	566	324	279	276	348	443	362	398	454	207	274	422	299	331	447	354	586	861	667	406	342	200	434	345	388	269	507	444	284	403	393
gene.AAE3_00165	0	0	0	0	0	0	0	0	0	0	0	0	0	0	0	0	0	0	0	0	0	0	0	0	0	0	0	0	0	0	0	0	0	0	0	0
gene.AAE3_00350	111	305	138	213	237	192	112	100	94	131	96	185	169	198	71	148	103	85	103	146	147	309	261	199	151	111	112	188	75	199	117	155	174	137	115	147
gene.AAE3_00829	43	23	37	29	23	17	46	11	24	17	25	22	20	11	11	11	35	24	26	12	31	12	13	6	18	16	20	13	29	36	15	9	1	15	17	19
gene.AAE3_00538	122	64	92	98	173	204	171	104	167	91	315	132	90	133	97	304	337	358	224	465	416	254	422	196	748	464	358	717	662	456	391	1029	425	619	641	787
gene.AAE3_00167	0	0	0	0	0	0	0	0	0	0	0	0	0	0	0	0	0	0	0	0	0	0	0	0	0	0	0	0	0	0	0	0	0	0	0	0
gene.AAE3_00465	264	346	112	470	661	610	376	267	326	298	317	397	319	555	154	339	347	340	245	401	270	666	811	507	442	224	182	303	342	299	215	354	267	160	295	279
gene.AAE3_00354	0	0	0	0	2	1	0	0	0	0	0	0	0	0	0	0	0	0	0	0	0	1	0	0	0	0	0	1	0	1	0	0	0	0	0	0
gene.AAE3_00655	10	7	3	5	10	4	12	8	1	5	16	2	9	5	4	0	5	5	10	7	10	11	13	9	4	9	9	12	9	10	2	14	10	9	16	6
gene.AAE3_00800	1	0	0	2	1	5	2	1	3	11	10	103	17	23	6	20	45	52	125	28	20	1	0	0	2	3	4	1	0	0	0	1	1	9	5	1
gene.AAE3_00827	1134	985	1037	1717	2182	1686	1856	1220	1275	1482	2018	1201	1456	1378	1324	1046	1403	1171	774	1586	1352	823	655	518	1022	961	1516	837	1659	1279	598	929	827	1425	1177	984
gene.AAE3_00346	87	73	93	99	80	14	367	284	177	162	965	281	215	358	354	128	614	455	124	424	150	6	2	4	14	27	168	19	47	11	22	17	4	53	93	34
gene.AAE3_00760	0	1	2	0	0	1	0	0	7	0	0	0	0	1	2	3	6	5	0	3	2	5	6	1	9	2	2	3	5	8	1	7	3	2	4	0
gene.AAE3_00245	2630	2325	1854	2643	3108	3029	3574	2681	2794	3116	5633	3114	2418	3187	2631	3155	2861	2759	1751	3835	1817	1292	1069	922	842	942	2703	692	3415	841	578	855	639	3214	1854	1225
gene.AAE3_00569	1083	752	695	714	844	623	658	376	484	595	645	604	662	597	323	475	564	513	330	697	390	447	509	377	544	391	494	478	450	406	265	471	305	560	479	510
gene.AAE3_00294	166	136	102	216	284	285	283	150	219	206	494	201	222	262	177	367	358	429	322	512	502	143	169	86	199	133	242	186	415	128	123	276	128	175	306	220
gene.AAE3_00255	213	80	124	108	134	70	191	156	161	104	395	224	213	269	102	193	205	223	142	334	244	47	62	78	92	62	108	57	37	55	36	102	54	173	167	205
gene.AAE3_00540	23	3	30	10	5	15	6	6	3	27	18	23	10	38	25	17	20	29	11	19	32	9	15	18	13	3	22	17	28	7	23	40	19	10	15	19
gene.AAE3_00586	172	135	82	175	260	221	300	192	197	206	420	183	181	329	141	322	493	571	507	465	552	278	384	232	353	277	287	409	428	352	257	643	355	289	610	417
gene.AAE3_00685	4	2	0	3	2	4	2	0	1	5	7	1	5	0	7	0	11	2	2	1	2	3	0	4	1	6	3	1	1	2	2	2	7	3	3	0
gene.AAE3_00806	330	379	245	298	361	371	324	202	208	271	348	263	260	326	204	156	210	155	122	220	171	699	701	540	427	393	361	350	498	429	193	371	417	425	362	304
gene.AAE3_00461	28	48	57	49	66	38	47	31	72	100	144	46	34	62	70	74	114	100	84	105	81	83	122	109	94	102	33	104	42	73	58	129	70	105	101	88
gene.AAE3_00043	0	0	0	0	0	0	0	0	0	0	0	0	0	0	0	0	0	0	0	0	0	0	0	0	0	0	0	0	0	0	0	0	0	1	1	4
gene.AAE3_00193	329	555	258	538	723	567	629	390	504	538	738	717	644	698	323	378	292	404	265	441	251	649	753	503	518	314	352	736	574	539	424	933	668	414	749	582
gene.AAE3_00209	166	137	95	144	154	61	233	113	158	79	191	65	90	135	93	69	102	79	18	97	43	298	247	442	407	278	271	380	258	353	158	365	292	213	177	194
gene.AAE3_00573	31	62	16	23	39	24	30	27	29	47	44	40	40	44	30	18	56	66	51	33	56	135	119	173	81	66	15	81	7	77	50	72	77	86	71	48
gene.AAE3_00151	55	142	56	90	80	78	29	29	41	30	128	72	80	88	35	32	112	114	86	103	95	100	124	102	74	71	38	61	31	40	28	39	57	23	28	32
gene.AAE3_00185	0	0	1	0	0	0	0	0	0	0	0	0	0	0	0	0	0	0	0	0	0	0	0	0	0	0	0	0	0	0	0	0	0	0	0	0
gene.AAE3_00469	21	29	27	45	52	46	31	34	36	33	61	27	29	41	18	26	50	34	63	54	45	75	92	84	54	40	48	86	55	70	54	131	75	101	119	106
gene.AAE3_00526	891	1076	533	892	1112	1072	590	448	500	602	1083	704	749	1034	404	737	798	935	736	1169	850	1146	1553	1153	938	626	480	766	552	682	396	813	668	632	686	738
gene.AAE3_00830	384	369	240	366	374	427	224	201	200	240	514	352	252	489	127	384	618	781	883	602	714	977	1331	885	528	557	232	638	349	472	362	909	590	458	607	535
gene.AAE3_00391	0	0	0	0	0	0	0	0	0	0	0	0	0	0	0	0	0	0	0	0	0	0	0	0	0	0	0	0	0	0	0	0	0	0	0	1
gene.AAE3_00366	1	0	12	1	0	1	1	2	4	0	0	17	10	5	0	4	13	3	2	5	1	0	0	0	1	0	0	0	0	0	0	0	0	0	1	0
gene.AAE3_00735	0	0	0	0	0	0	0	0	0	0	0	0	0	0	0	0	0	0	0	0	0	0	0	1	0	0	0	0	0	0	0	0	0	1	0	0
gene.AAE3_00128	46	33	23	43	56	50	34	26	31	51	59	41	49	37	37	42	45	36	23	61	55	8	26	30	18	18	22	13	27	13	16	30	22	33	21	22
gene.AAE3_00547	70	68	53	77	89	80	116	57	66	52	207	86	84	127	19	41	48	88	45	70	46	196	256	241	203	228	246	142	426	168	103	169	115	160	306	158
gene.AAE3_00571	12	18	10	37	37	35	84	57	80	91	344	55	30	97	73	34	144	62	39	101	44	44	35	29	57	69	139	79	90	73	33	86	57	93	66	71
gene.AAE3_00622	50	80	50	117	112	70	106	65	85	67	201	102	84	101	92	84	232	110	231	517	483	80	93	131	100	99	77	103	58	84	41	109	54	77	154	107
gene.AAE3_00289	198	240	125	153	142	205	177	87	142	204	157	154	180	149	85	152	171	169	120	233	154	431	434	288	185	145	99	383	149	225	222	375	279	189	231	386
gene.AAE3_00716	189	215	114	200	196	199	220	156	136	174	305	179	181	213	173	191	266	287	227	343	243	314	312	278	250	237	204	210	298	210	144	272	186	289	203	226
gene.AAE3_00557	81	110	97	208	199	136	205	141	149	159	404	126	110	99	151	206	251	295	141	246	178	53	66	23	113	121	141	152	211	141	85	256	99	231	202	188
gene.AAE3_00299	3	0	0	5	0	0	2	0	0	0	12	4	4	6	0	0	0	2	0	0	0	1	0	0	0	0	0	0	0	0	0	0	0	0	0	0
gene.AAE3_00551	141	157	76	91	147	82	94	85	95	89	97	101	87	91	47	70	61	59	30	85	17	185	257	259	146	120	34	159	52	116	93	140	153	215	118	214
gene.AAE3_00005	169	169	101	152	143	123	130	98	106	174	188	198	198	285	100	199	395	478	422	405	732	55	36	34	114	36	125	453	286	181	328	1081	802	1049	1756	1444
gene.AAE3_00144	23	25	8	42	45	79	34	31	19	27	37	35	29	17	23	36	31	25	11	24	10	49	43	22	56	56	14	1037	23	504	652	2113	2076	1487	819	1125
gene.AAE3_00662	9	20	4	13	11	11	16	18	21	3	35	21	16	30	9	11	30	27	23	20	20	19	25	19	26	16	12	31	20	25	10	38	12	20	17	26
gene.AAE3_00807	701	527	356	674	897	856	654	372	433	492	678	622	646	645	399	524	658	737	494	814	583	811	787	599	615	453	698	406	807	488	364	618	403	520	607	756
gene.AAE3_00414	231	157	129	167	243	237	214	195	262	291	472	200	203	262	168	283	348	459	247	357	348	291	295	248	203	166	219	224	354	247	158	342	198	287	334	296
gene.AAE3_00539	152	147	84	102	149	154	114	97	85	122	239	107	92	177	100	132	206	219	147	249	251	99	120	74	120	92	78	206	157	128	112	282	254	116	245	197
gene.AAE3_00695	2	13	1	0	2	5	2	2	4	1	7	9	4	0	2	2	1	3	0	8	7	5	5	7	13	1	1	14	0	7	7	18	8	5	11	3
gene.AAE3_00306	137	163	126	145	132	163	136	109	95	143	161	139	166	170	130	103	148	154	83	176	154	152	143	134	117	105	200	85	228	130	68	141	132	167	112	135
gene.AAE3_00753	0	0	0	0	0	0	0	0	0	0	0	0	0	0	0	0	0	0	0	0	0	0	0	0	0	0	0	0	0	2	0	0	0	0	0	0
gene.AAE3_00813	2	0	0	3	1	8	4	5	1	4	3	1	4	3	1	1	0	2	0	6	1	4	1	0	1	1	10	4	4	0	2	3	0	4	1	2
gene.AAE3_00011	1	0	2	0	0	1	2	1	2	5	6	0	0	0	3	3	2	1	0	0	1	0	1	0	0	1	2	6	1	3	0	2	2	1	2	4
gene.AAE3_00093	1	0	0	1	1	0	1	0	0	0	0	0	1	0	0	0	0	1	0	1	1	0	0	1	0	2	0	0	0	2	0	0	0	0	0	0
gene.AAE3_00119	32	42	33	49	77	53	55	42	55	37	56	48	31	58	28	45	60	93	75	87	71	337	400	292	394	326	40	842	103	587	425	660	726	190	526	447
gene.AAE3_00176	0	0	0	0	0	0	0	0	0	0	0	0	0	0	0	0	0	0	0	0	0	0	0	0	0	0	0	0	0	0	0	0	0	0	0	0
gene.AAE3_00641	6	23	0	77	64	48	218	202	703	282	879	1297	204	184	196	172	293	489	427	26	21	317	272	280	277	363	547	1448	392	761	758	2519	1742	1594	1076	939
gene.AAE3_00770	0	0	0	0	0	0	0	0	0	0	0	0	0	0	0	0	0	0	0	0	0	0	0	0	0	0	0	0	0	0	0	0	0	0	0	0
gene.AAE3_00478	45	57	13	52	53	42	49	37	38	41	67	42	53	79	33	50	62	73	58	52	45	131	126	116	49	91	53	78	75	74	35	77	73	81	84	58
gene.AAE3_00341	439	341	343	417	460	452	408	313	381	373	712	422	378	391	329	408	723	566	395	739	737	246	196	153	243	264	250	234	351	255	113	256	232	277	320	247
gene.AAE3_00638	10	1	0	2	4	1	1	0	1	2	13	5	0	1	0	1	4	6	6	5	2	2	3	6	11	2	4	5	4	0	3	8	5	4	4	5
gene.AAE3_00504	58	86	54	162	203	204	418	268	340	303	841	229	218	198	274	432	922	615	296	439	487	242	277	180	195	352	706	368	832	320	455	1167	366	2033	976	1191
gene.AAE3_00377	0	0	0	0	0	0	0	0	0	0	0	0	0	0	0	0	0	0	0	0	0	0	0	0	0	0	0	0	0	0	0	0	0	0	0	0
gene.AAE3_00060	1	0	3	1	0	1	0	0	0	1	0	0	0	0	0	0	2	0	0	0	0	1	0	0	1	0	0	1	0	0	3	1	2	3	0	2
gene.AAE3_00430	26	21	33	24	20	3	56	28	36	19	77	16	20	30	18	12	61	70	27	38	22	27	21	20	47	41	39	66	36	21	35	38	20	56	45	43
gene.AAE3_00108	0	0	0	0	0	0	0	0	0	0	0	0	0	0	0	0	0	0	0	0	0	0	0	0	0	0	0	0	0	0	0	0	0	0	0	0
gene.AAE3_00581	17	24	41	24	26	21	36	19	34	24	75	44	25	23	15	26	34	39	23	17	19	65	83	72	80	93	33	105	48	75	54	136	145	165	121	136
gene.AAE3_00591	286	338	208	236	357	248	255	188	226	272	439	281	279	366	165	213	314	358	219	289	279	309	389	288	298	223	194	214	272	199	164	269	236	205	249	231
gene.AAE3_00845	13353	25069	2852	11914	8908	6355	3238	1381	3130	1110	2357	2142	1447	727	853	485	377	555	20	139	34	16	15	6	97	73	873	7	1319	20	13	12	68	3	2	13
gene.AAE3_00100	96	127	90	108	92	110	77	50	68	113	73	66	84	63	53	94	83	120	111	104	170	43	52	39	37	36	54	67	49	48	42	84	65	54	58	90
gene.AAE3_00585	1833	1351	1606	520	544	524	379	281	288	598	337	680	643	654	226	344	301	273	280	430	358	422	566	475	518	300	337	611	456	476	407	733	640	606	705	1397
gene.AAE3_00270	84	149	77	124	111	28	105	78	75	54	155	139	149	123	66	26	103	77	54	69	67	204	197	367	136	199	47	264	29	271	169	252	174	141	166	190
gene.AAE3_00562	81	91	104	157	189	75	84	44	63	41	88	97	68	60	34	23	46	30	24	61	61	162	195	171	159	128	137	122	75	120	63	149	128	155	152	174
gene.AAE3_00310	10	8	22	23	13	1	31	13	11	10	37	19	19	21	11	14	17	19	16	16	11	12	5	11	15	10	8	14	12	10	9	12	9	2	20	14
gene.AAE3_00298	5	2	6	1	6	3	2	0	0	3	5	2	2	9	0	0	0	1	2	0	0	3	3	0	2	0	0	2	3	3	0	4	0	2	0	10
gene.AAE3_00234	0	8	2	21	44	10	41	15	28	39	45	24	25	36	37	646	1114	1386	1171	548	283	137	113	60	95	99	383	65	909	64	45	127	130	69	34	49
gene.AAE3_00402	39	55	17	57	34	29	25	18	22	31	45	38	27	31	13	23	21	36	26	22	34	29	35	24	21	27	21	42	30	19	18	45	31	33	31	49
gene.AAE3_00279	0	1	0	0	0	0	0	0	1	0	0	0	0	0	0	0	0	0	0	0	0	0	0	0	0	0	0	0	0	0	0	2	3	0	15	1
gene.AAE3_00237	0	0	0	0	0	0	0	0	0	0	0	3	0	0	0	0	0	0	0	0	0	0	1	0	0	2	1	0	0	0	0	0	0	0	0	0
gene.AAE3_00269	16	30	6	23	20	3	29	22	27	39	28	11	24	14	14	11	8	8	4	18	6	5	4	5	3	6	0	3	7	5	5	3	0	9	1	18
gene.AAE3_00368	163	118	156	132	112	148	134	99	129	176	304	115	121	132	107	268	511	369	328	295	318	113	108	79	154	101	206	166	177	190	146	179	153	367	274	262
gene.AAE3_00090	383	436	447	294	298	298	185	179	182	217	267	228	231	256	144	184	274	255	148	217	137	421	455	429	279	225	201	265	163	264	141	293	266	342	164	200
gene.AAE3_00224	911	253	902	47	61	46	60	42	42	80	64	81	93	61	55	66	49	72	23	85	53	16	9	14	21	21	25	13	16	29	10	28	23	34	22	20
gene.AAE3_00253	23	21	9	49	36	68	43	21	33	54	80	60	20	47	37	74	56	59	27	42	44	51	35	26	41	31	20	28	25	22	15	52	42	43	56	40
gene.AAE3_00530	156	241	107	122	149	128	164	104	122	143	165	142	144	117	118	92	145	105	116	208	187	104	97	80	80	97	191	164	178	173	132	235	174	251	230	261
gene.AAE3_00301	217	162	108	134	138	152	129	60	65	92	88	109	143	197	85	108	116	153	141	248	86	121	136	98	103	53	98	104	96	113	73	208	123	184	106	189
gene.AAE3_00392	0	0	0	0	0	0	0	0	0	0	0	0	0	0	0	0	0	0	0	0	0	0	0	0	0	0	0	0	0	0	0	0	0	0	0	0
gene.AAE3_00121	0	1	0	1	0	0	0	0	0	0	0	0	0	0	0	0	0	0	0	0	0	0	2	1	0	0	0	0	2	0	0	1	0	0	0	0
gene.AAE3_00328	692	708	489	913	990	771	865	684	702	732	1139	748	1009	783	545	522	771	641	443	705	611	341	287	147	339	391	568	364	686	434	246	458	339	632	498	532
gene.AAE3_00578	145	135	90	189	281	221	215	181	172	165	543	234	203	239	169	318	656	604	429	534	490	312	436	279	262	332	262	239	323	206	169	290	207	351	357	241
gene.AAE3_00816	25	31	15	18	14	15	26	22	7	21	23	17	17	20	6	17	19	21	21	17	16	25	28	24	36	23	12	22	16	26	14	16	15	13	24	26
gene.AAE3_00157	1194	841	1034	482	627	736	1821	1174	1026	1206	1568	1386	1273	2438	595	1261	1738	2246	1668	3055	2895	2925	4405	2777	1943	2081	853	2181	1406	1948	1101	2090	2606	1451	1317	771
gene.AAE3_00660	212	279	156	282	386	422	322	223	290	336	685	365	282	365	272	775	877	688	804	656	609	891	1048	702	491	482	207	717	463	427	454	1104	524	612	763	909
gene.AAE3_00262	16	8	8	19	22	12	7	14	7	8	23	12	8	10	2	4	18	14	8	12	5	5	4	7	8	10	10	5	16	9	10	17	8	6	5	6
gene.AAE3_00738	10	7	10	5	8	4	10	5	6	8	29	13	21	18	6	5	24	8	8	11	13	56	100	94	76	59	39	75	28	77	50	104	113	65	75	103
gene.AAE3_00172	20	13	11	5	4	6	7	11	6	5	16	5	1	2	2	1	15	8	5	1	0	384	599	333	693	587	195	1133	217	966	839	904	953	982	918	930
gene.AAE3_00818	8	12	3	13	22	19	16	8	5	17	8	15	12	17	5	10	17	10	9	19	15	12	29	18	11	13	10	13	8	18	5	18	9	14	18	22
gene.AAE3_00486	37	40	33	33	66	23	43	40	61	27	59	48	24	47	29	20	59	48	25	32	33	11	17	12	26	32	37	49	51	33	18	46	25	70	41	40
gene.AAE3_00615	886	1191	614	683	747	464	775	566	650	786	1314	1087	997	1272	512	457	1712	1700	1144	1234	865	2338	2649	2950	1826	1955	989	2100	777	1963	1180	1796	1779	1556	1471	1383
gene.AAE3_00710	0	0	0	1	0	0	0	0	0	0	0	3	0	0	0	0	0	0	0	0	0	0	3	0	0	1	0	0	0	0	0	0	0	0	3	0
gene.AAE3_00096	24	11	25	13	13	25	18	18	23	18	19	18	14	9	14	24	7	11	17	14	31	8	13	8	26	6	11	15	9	16	13	9	5	13	16	21
gene.AAE3_00054	20	39	6	15	16	8	3	7	7	10	19	23	9	25	4	12	6	7	2	2	7	62	213	98	1677	920	381	3224	43	2250	2613	2601	3599	2527	1653	2069
gene.AAE3_00017	55	104	42	49	61	93	25	43	43	56	52	59	61	61	23	40	48	70	106	99	99	2166	27721	2302	40690	22949	3412	54	945	2901	23	30	78	15	30	47
gene.AAE3_00664	84	72	107	94	78	5	136	80	65	77	124	85	92	98	61	16	103	69	14	66	24	23	52	67	105	100	128	172	42	168	111	99	52	118	116	126
gene.AAE3_00794	87	47	41	108	104	116	60	34	26	55	40	37	71	72	20	41	82	122	56	42	51	109	54	43	77	38	58	73	102	57	31	89	36	58	58	111
gene.AAE3_00358	39	34	25	41	46	12	71	37	31	35	59	42	31	49	13	6	26	47	21	44	10	36	72	104	69	67	37	84	45	97	53	95	62	94	100	91
gene.AAE3_00087	32	49	27	37	34	34	36	14	23	28	44	37	25	49	15	20	42	30	26	47	23	48	48	63	34	18	19	23	34	36	15	32	26	44	39	48
gene.AAE3_00435	219	268	136	223	253	221	162	117	99	213	160	163	204	206	137	157	205	179	122	224	170	393	354	341	203	194	96	188	128	232	123	197	258	229	156	240
gene.AAE3_00824	5	4	11	6	7	7	4	1	3	4	9	9	13	5	5	3	7	0	2	0	0	18	13	29	15	6	3	6	2	14	1	3	2	0	0	1
gene.AAE3_00249	2	5	2	7	4	4	0	0	0	1	10	3	1	8	1	0	0	1	0	8	0	1	6	1	2	0	0	0	0	3	0	3	0	2	0	1
gene.AAE3_00226	256	165	283	156	173	163	255	213	182	219	272	183	237	158	210	115	208	194	119	246	181	141	154	123	160	120	225	215	287	200	151	235	224	399	259	281
gene.AAE3_00137	42	21	17	19	28	17	17	21	22	22	53	29	17	30	9	15	41	35	31	35	11	22	38	30	23	25	24	37	18	26	9	22	30	27	29	30
gene.AAE3_00330	12	17	16	7	15	8	15	9	13	14	6	17	23	25	8	7	4	8	4	9	1	43	42	40	21	26	15	40	6	28	19	29	32	24	18	21
gene.AAE3_00703	156	315	156	344	340	270	190	172	174	218	317	309	267	313	196	160	297	304	163	245	184	461	536	556	230	213	167	242	224	234	169	209	268	285	229	195
gene.AAE3_00803	23	25	81	7	3	1	12	5	10	8	11	6	2	3	16	10	32	21	3	8	3	1	2	1	0	1	4	2	0	1	4	10	1	2	2	0
gene.AAE3_00456	108	85	51	92	102	63	68	66	80	108	199	115	93	131	76	142	224	193	170	143	176	169	148	152	124	162	160	114	126	144	68	102	112	356	169	161
gene.AAE3_00527	265	189	119	198	273	189	320	209	249	244	401	219	239	326	153	291	438	450	446	504	511	290	462	348	319	224	248	293	420	252	179	399	236	275	463	445
gene.AAE3_00833	2	5	3	7	4	4	5	4	6	6	9	6	2	0	5	3	17	7	9	4	4	6	1	4	9	4	10	9	7	11	3	5	9	19	6	24
gene.AAE3_00320	1247	526	1359	467	526	100	176	130	123	169	274	262	171	216	178	216	736	579	262	383	146	744	917	1050	540	489	325	258	47	338	189	235	225	201	150	156
gene.AAE3_00104	46	112	35	90	122	75	62	52	48	39	72	46	65	80	37	45	62	44	25	64	44	152	150	142	103	115	88	193	221	107	105	244	134	107	177	94
gene.AAE3_00671	0	0	0	2	1	0	1	0	0	0	5	0	0	0	0	0	0	0	1	0	0	0	0	0	1	0	0	0	0	0	0	0	0	0	0	0
gene.AAE3_00351	122	23	27	0	1	0	2	2	2	66	67	2	4	15	24	15	0	1	0	15	1	0	0	0	0	0	0	2	0	3	0	1	2	2	2	0
gene.AAE3_00743	16	16	13	16	14	8	12	4	7	10	7	6	14	7	4	5	13	2	1	13	1	10	17	15	11	9	0	19	14	10	8	19	20	9	9	16
gene.AAE3_00767	5	0	0	0	1	0	0	0	0	0	0	0	0	0	0	6	0	1	1	0	0	1	4	0	0	0	0	2	0	0	1	3	0	0	2	0
gene.AAE3_00857	0	0	0	0	0	0	4	0	0	0	0	0	0	0	0	0	0	0	0	0	0	0	0	0	1	0	0	0	0	0	0	0	0	0	1	0
gene.AAE3_00238	24	79	14	180	183	154	411	209	187	265	321	221	220	342	108	67	41	91	13	36	27	85	40	13	58	33	134	44	342	68	25	29	34	65	87	53
gene.AAE3_00650	1069	1734	811	345	373	288	198	126	254	198	414	409	388	590	159	194	112	130	64	164	78	3926	5039	4626	1868	1878	176	2548	88	2191	1443	2104	2151	1216	1080	1735
gene.AAE3_00479	120	112	94	134	136	181	168	86	89	97	165	96	109	109	75	93	60	75	39	91	43	115	209	119	100	50	64	71	124	68	34	65	76	118	81	78
gene.AAE3_00460	399	435	290	512	655	349	526	346	309	364	759	457	432	611	293	376	600	549	475	646	617	586	738	592	535	465	343	477	294	471	263	452	438	412	364	396
gene.AAE3_00374	2	17	5	70	49	10	63	38	42	31	174	74	80	92	53	74	510	467	161	141	144	172	224	231	209	206	112	152	48	115	94	121	85	170	129	185
gene.AAE3_00537	4	6	4	5	7	16	3	9	13	14	7	3	9	1	7	0	2	3	2	4	3	0	6	0	0	1	11	6	9	8	5	5	6	6	9	5
gene.AAE3_00541	44	17	22	41	33	20	26	20	24	45	50	31	48	38	11	11	25	30	29	21	24	31	39	22	34	24	59	60	70	35	51	41	17	43	57	24
gene.AAE3_00384	508	274	638	88	68	119	155	126	115	212	347	238	151	248	143	284	193	261	121	506	278	25	21	18	9	14	26	28	31	18	13	17	25	74	34	50
gene.AAE3_00277	124	53	130	145	188	142	155	127	164	140	274	119	127	176	112	156	236	225	228	389	91	122	126	102	117	86	126	67	242	102	42	117	60	188	383	44
gene.AAE3_00546	0	0	0	1	0	3	8	15	11	5	22	14	5	1	6	20	18	11	13	5	9	0	4	0	2	2	9	1	2	0	4	0	0	1	0	0
gene.AAE3_00462	3	4	4	1	6	5	1	10	5	20	11	19	7	1	4	4	6	6	6	11	5	16	27	18	30	19	3	57	13	51	31	106	57	66	65	54
gene.AAE3_00164	0	3	3	4	2	4	2	6	2	1	6	5	0	3	1	1	6	4	5	7	10	4	2	0	0	1	2	3	5	2	1	12	11	7	5	16
gene.AAE3_00860	5	3	0	3	1	6	4	0	1	6	2	2	4	11	5	5	1	2	0	5	4	9	3	3	0	2	1	11	4	3	7	10	6	7	1	12
gene.AAE3_00390	0	0	0	0	0	0	0	0	0	0	0	0	0	0	0	0	0	0	0	0	0	0	0	0	0	0	0	0	0	0	0	0	0	0	0	0
gene.AAE3_00597	27	46	9	102	89	55	51	23	22	22	26	24	84	54	32	11	25	30	25	16	44	45	50	29	89	16	101	50	97	38	28	55	28	35	62	45
gene.AAE3_00828	144	106	67	193	273	166	300	142	209	158	412	168	157	220	142	285	375	337	232	412	228	222	190	188	225	222	288	250	387	258	136	377	140	280	390	272
gene.AAE3_00773	8	11	8	6	3	9	11	8	13	14	8	14	8	16	14	28	19	11	15	7	27	5	5	13	20	13	25	51	36	26	37	101	42	35	72	89
gene.AAE3_00089	3	0	10	8	5	0	15	6	6	10	1	13	1	15	9	11	9	17	1	3	5	4	2	10	0	7	2	6	6	0	5	2	2	4	5	0
gene.AAE3_00345	208	172	170	129	114	38	241	95	138	78	398	266	244	231	79	84	494	356	214	192	144	274	456	484	684	675	651	635	534	621	448	672	291	441	661	529
gene.AAE3_00147	11	42	37	39	64	53	56	37	32	28	151	49	25	47	29	101	194	155	177	346	358	36	58	38	27	38	23	14	16	15	6	19	15	16	24	29
gene.AAE3_00204	126	290	56	437	640	499	284	239	289	198	553	245	209	323	255	819	1230	1154	1226	922	1556	134	180	92	160	106	167	109	166	135	96	245	129	100	167	164
gene.AAE3_00588	0	0	3	0	0	0	0	0	1	0	0	0	0	2	0	0	3	0	1	0	0	2	0	4	1	0	0	2	4	3	0	0	0	0	3	2
gene.AAE3_00052	196	128	241	73	63	69	43	48	36	79	107	53	54	43	160	143	62	60	28	172	29	17	13	12	17	8	27	20	18	13	35	33	36	192	48	157
gene.AAE3_00550	88	108	46	70	163	79	80	59	56	73	50	56	60	83	56	39	89	56	75	121	53	161	188	144	98	77	22	177	35	110	97	143	118	82	86	129
gene.AAE3_00720	12	8	2	3	3	3	3	6	9	8	2	8	8	7	4	3	5	2	4	7	3	14	11	12	7	5	4	4	1	6	1	4	9	5	6	9
gene.AAE3_00639	14	20	22	8	17	13	20	16	12	11	34	21	24	6	1	9	10	14	13	16	13	12	30	28	21	20	5	18	18	32	14	24	21	12	30	17
gene.AAE3_00492	7	2	0	0	0	3	2	2	0	1	0	2	0	0	1	8	3	1	0	1	0	4	1	0	0	0	1	0	5	2	3	0	0	2	5	1
gene.AAE3_00736	0	0	0	0	0	0	0	0	0	0	0	0	0	0	0	0	0	0	0	0	0	0	0	0	0	0	0	0	0	0	0	0	0	0	0	0
gene.AAE3_00708	63	32	51	55	40	52	87	37	66	35	101	47	51	82	23	72	94	102	74	97	111	56	93	59	64	77	40	95	47	63	50	125	59	80	89	87
gene.AAE3_00644	711	693	617	958	1022	1051	1404	800	699	1053	1303	796	960	941	660	731	1271	1152	866	2008	1222	338	211	164	249	318	638	514	912	337	343	646	425	674	570	519
gene.AAE3_00626	9836	5600	6011	2440	2789	2892	5944	3668	3030	4374	4170	5086	5553	8437	1955	3726	3750	5576	3220	7035	6963	8913	10813	7297	5596	4687	2670	6384	4522	5612	3669	5610	6588	4444	4385	3387
gene.AAE3_00850	0	0	0	0	0	0	0	0	0	0	0	0	0	0	0	0	0	0	0	0	0	0	0	0	0	0	0	0	0	0	0	0	0	0	0	0
gene.AAE3_00044	19	27	11	12	23	26	10	5	11	4	12	22	11	13	4	8	12	20	5	5	7	12	11	9	10	14	11	12	20	13	9	15	17	27	20	31
gene.AAE3_00728	22	58	20	65	97	86	50	47	41	52	94	48	79	65	46	58	79	67	60	40	82	73	99	67	42	40	55	58	63	67	44	67	59	69	48	46
gene.AAE3_00654	20	18	72	13	16	21	26	14	17	26	63	14	18	22	12	87	134	131	167	125	309	745	779	769	1300	722	305	1410	314	1245	1145	2135	1488	2606	1616	2586
gene.AAE3_00468	103	74	64	76	82	106	96	44	90	73	143	88	69	93	51	97	100	124	110	166	219	98	140	96	86	72	33	103	99	71	38	154	127	141	148	96
gene.AAE3_00304	150	279	111	321	303	344	196	109	142	140	205	157	167	155	83	181	214	231	192	227	261	147	154	168	158	116	169	132	231	110	90	198	138	119	146	155
gene.AAE3_00076	208	290	186	294	283	261	187	183	214	268	412	262	184	175	513	453	316	196	131	449	227	334	301	315	234	212	172	171	216	242	139	229	237	382	165	242
gene.AAE3_00512	6	27	15	19	10	10	18	21	14	16	46	18	9	18	18	8	38	13	32	43	14	10	32	23	18	17	11	39	10	21	16	35	31	16	28	32
gene.AAE3_00192	41	65	29	173	202	160	272	235	148	254	522	192	239	352	105	210	386	428	390	469	594	135	236	140	125	158	42	119	55	82	99	132	83	198	118	165
gene.AAE3_00757	430	294	269	571	614	637	564	378	455	458	848	452	430	584	382	615	683	615	435	914	781	475	364	284	373	436	621	506	950	477	360	497	466	794	750	733
gene.AAE3_00701	6	13	8	5	9	13	11	5	7	24	15	2	3	0	4	6	10	3	9	27	6	17	12	8	12	3	14	17	19	8	5	9	3	7	8	12
gene.AAE3_00558	0	0	0	0	0	0	0	0	0	0	1	0	1	0	0	0	0	0	1	0	0	0	0	0	2	0	0	0	0	0	0	0	0	0	0	0
gene.AAE3_00606	55	42	29	41	40	43	81	60	56	91	185	58	47	66	43	118	229	240	127	214	105	89	90	87	69	108	51	72	201	94	59	73	39	112	101	84
gene.AAE3_00266	8	4	4	3	10	8	8	2	9	17	1	8	8	9	1	2	2	4	0	0	0	1	11	2	2	2	2	0	8	7	1	6	3	6	3	3
gene.AAE3_00431	60	42	25	53	68	67	88	47	53	84	91	64	60	41	29	66	95	86	79	80	76	50	47	50	111	63	43	71	100	53	60	70	71	118	81	66
gene.AAE3_00542	230	145	167	75	87	87	133	101	111	124	206	94	75	145	88	94	130	110	74	178	108	111	174	92	154	134	123	84	194	133	66	132	98	203	125	140
gene.AAE3_00273	138	127	108	146	127	230	161	116	158	122	146	100	135	134	83	122	92	101	66	156	162	95	75	51	78	66	69	121	178	83	83	168	113	106	133	144
gene.AAE3_00604	10	13	5	10	20	11	15	11	15	10	37	21	25	8	4	10	17	16	34	26	23	31	24	14	31	16	16	17	18	8	10	24	16	27	16	14
gene.AAE3_00485	280	149	117	156	136	227	625	491	414	684	918	225	209	225	1110	921	765	527	325	643	666	114	90	57	240	212	490	181	683	225	127	203	260	285	385	219
gene.AAE3_00362	620	149	135	258	355	566	2139	1552	1185	3209	2652	727	610	819	1372	1147	721	535	314	2524	683	3336	2016	701	5184	4425	13999	1250	27797	9532	1776	1721	992	5637	8349	3642
gene.AAE3_00442	98	105	82	125	97	165	109	65	68	121	38	146	130	134	67	167	161	104	110	149	92	150	105	98	159	43	169	133	298	100	93	130	88	129	123	174
gene.AAE3_00416	16	13	25	4	2	0	2	1	7	1	23	8	9	12	7	7	10	6	5	4	5	5	1	19	8	12	3	17	2	10	6	14	1	0	7	10
gene.AAE3_00008	5	32	11	31	39	18	26	18	30	11	71	21	45	60	13	13	57	41	30	41	22	87	124	155	97	94	39	78	45	59	75	91	38	51	78	68
gene.AAE3_00207	19	35	29	24	25	18	25	11	20	18	30	15	24	24	18	24	24	30	31	39	39	30	47	36	40	33	28	43	42	28	31	49	30	39	57	45
gene.AAE3_00590	133	143	65	168	158	164	118	93	81	97	221	139	128	128	85	90	179	163	122	150	160	218	262	225	141	148	98	106	85	133	61	148	101	64	102	99
gene.AAE3_00706	30	24	8	19	18	27	30	37	37	33	43	20	47	29	25	50	54	54	22	28	34	33	36	48	23	28	35	47	36	34	23	40	49	40	31	28
gene.AAE3_00311	0	1	0	0	0	0	0	0	0	0	0	1	0	0	0	0	0	0	0	0	0	0	1	0	0	0	0	0	0	0	0	0	0	0	0	0
gene.AAE3_00793	401	363	503	593	551	328	738	354	283	634	850	892	943	888	399	639	1006	1294	566	533	919	266	168	191	258	262	587	104	343	175	93	107	90	470	207	247
gene.AAE3_00313	67	69	58	159	217	152	109	84	84	82	248	109	95	237	50	73	114	88	74	187	160	28	35	36	45	41	32	23	71	29	11	38	10	11	37	20
gene.AAE3_00059	160	163	95	30	63	50	18	20	50	28	42	38	57	42	33	43	46	26	22	50	20	91	131	103	94	69	50	48	76	37	24	95	62	56	49	75
gene.AAE3_00788	148	58	77	32	40	28	68	52	30	56	72	89	66	64	29	28	37	40	15	46	31	46	52	49	59	46	23	55	31	30	37	35	40	55	47	65
gene.AAE3_00378	32	41	31	23	24	23	20	7	11	22	19	24	20	29	12	24	32	31	38	17	65	51	62	55	28	25	16	45	13	55	24	56	24	42	29	19
gene.AAE3_00009	70	34	70	131	122	65	193	117	106	138	277	95	92	80	101	91	206	177	105	194	120	90	75	66	148	171	314	94	363	152	85	140	81	266	217	180
gene.AAE3_00661	0	6	5	0	0	1	14	2	1	2	7	1	3	5	2	5	2	4	1	5	0	9	6	19	20	10	23	35	19	33	18	47	16	12	22	25
gene.AAE3_00631	9	3	2	6	5	1	6	4	4	10	5	8	10	4	7	9	4	8	6	13	8	4	6	7	11	9	1	39	0	18	13	46	29	22	13	31
gene.AAE3_00563	178	122	182	116	113	77	107	80	70	91	162	133	81	100	62	102	156	134	98	137	97	99	167	129	76	106	94	108	67	97	59	107	106	162	81	97
gene.AAE3_00694	50	26	32	29	38	23	18	7	8	11	14	21	12	9	3	5	5	7	3	7	3	18	10	14	9	10	16	15	9	9	9	16	12	41	7	12
gene.AAE3_00457	57	97	39	72	96	65	73	73	56	86	101	54	87	84	23	36	74	67	45	119	73	47	75	48	43	50	30	45	52	35	38	57	49	47	69	79
gene.AAE3_00789	32	18	12	22	21	21	26	26	20	17	20	33	19	19	12	8	17	8	15	20	14	24	8	10	9	10	24	6	16	15	10	14	14	12	14	19
gene.AAE3_00036	1347	844	1532	546	541	451	793	426	593	498	884	708	585	621	331	323	381	355	177	401	227	264	298	213	300	211	441	351	239	371	233	416	309	773	505	494
gene.AAE3_00614	334	316	235	437	455	479	400	316	336	404	924	406	362	536	232	569	829	823	538	815	614	488	689	408	543	448	291	618	505	407	302	735	455	377	524	587
gene.AAE3_00536	76	131	77	62	80	86	28	24	34	25	51	76	63	79	25	37	25	33	27	53	43	228	302	256	87	70	24	86	17	84	48	109	81	68	67	88
gene.AAE3_00636	586	791	548	220	181	49	114	89	137	62	271	227	235	358	80	62	75	86	24	91	29	1297	1578	2457	819	1302	65	1441	32	1347	1005	1124	663	641	637	971
gene.AAE3_00329	42	75	43	21	30	20	46	26	30	47	101	37	42	73	46	92	110	110	105	121	143	82	136	143	90	71	40	116	61	53	78	201	88	118	183	98
gene.AAE3_00080	56	35	10	73	47	66	71	42	55	65	94	83	51	48	24	48	74	68	31	53	52	24	33	23	18	29	30	38	61	31	29	75	36	41	54	69
gene.AAE3_00495	22	10	3	29	45	54	75	43	56	35	103	43	39	47	35	56	150	139	84	81	135	64	144	73	79	81	56	95	149	81	51	135	79	61	73	65
gene.AAE3_00553	26	17	16	22	15	6	32	17	8	7	29	13	13	21	5	5	7	16	5	3	3	27	36	56	17	50	7	37	8	39	31	23	8	9	36	25
gene.AAE3_00766	0	0	0	0	0	0	0	0	0	0	0	0	0	0	0	0	0	0	0	0	0	0	0	0	0	0	0	0	0	0	0	0	0	0	0	0
gene.AAE3_00086	2	1	0	0	0	0	1	0	0	3	1	2	0	0	0	2	2	1	0	0	0	0	0	8	2	3	0	0	0	1	0	0	0	1	0	2
gene.AAE3_00683	0	0	0	0	0	0	0	0	0	0	0	0	0	0	0	0	0	0	0	0	0	0	0	0	1	0	0	4	0	8	7	24	6	7	2	11
gene.AAE3_00120	101	90	77	77	74	78	91	67	61	102	30	67	56	81	37	85	53	35	49	109	42	55	66	49	70	26	33	83	52	69	33	98	86	52	85	65
gene.AAE3_00652	248	220	103	193	235	353	324	158	162	250	387	216	232	300	184	333	524	625	427	911	672	510	561	313	342	307	215	257	416	242	201	403	191	330	386	606
gene.AAE3_00156	0	0	2	0	0	0	0	0	0	0	0	0	0	0	0	0	0	0	0	0	0	2	1	1	0	1	0	0	0	0	0	0	0	3	3	0
gene.AAE3_00607	133	166	113	196	217	192	184	142	131	228	198	161	176	116	110	153	241	230	217	99	159	145	130	99	93	77	146	134	148	95	61	98	136	202	193	166
gene.AAE3_00804	36	56	31	74	52	100	61	29	62	53	53	48	48	42	34	91	82	145	20	35	29	334	206	242	120	97	78	51	47	100	45	58	45	68	75	57
gene.AAE3_00173	43	33	51	14	27	31	23	9	21	31	31	29	24	31	8	9	17	11	7	14	18	23	15	23	25	26	11	25	30	21	11	24	33	31	24	23
gene.AAE3_00103	1	4	14	2	8	6	0	1	8	1	13	18	7	12	2	5	3	2	1	2	1	10	18	11	7	6	3	14	1	6	5	19	12	8	10	20
gene.AAE3_00174	59	93	50	40	72	57	53	37	62	49	51	60	60	74	50	29	43	33	15	57	16	206	307	194	128	83	28	107	41	73	59	116	104	67	65	106
gene.AAE3_00674	164	167	113	184	233	190	136	101	125	217	209	177	169	190	113	161	169	197	144	194	210	151	158	155	158	133	152	168	181	155	112	160	166	225	177	197
gene.AAE3_00839	27	27	41	30	24	16	33	32	21	13	40	19	10	31	46	53	35	19	12	46	6	2	12	7	13	4	8	8	6	9	3	12	8	37	10	16
gene.AAE3_00404	30	21	13	37	47	27	61	48	65	57	104	44	11	42	68	59	105	64	62	143	81	88	111	77	91	90	71	130	231	93	104	122	45	169	121	145
gene.AAE3_00359	704	155	387	0	6	0	41	65	19	1616	1528	23	0	152	315	1238	62	176	51	446	8	0	1	0	0	0	0	0	1	1	0	2	0	1	4	3
gene.AAE3_00015	136	118	78	90	99	97	86	95	130	121	198	180	112	115	68	139	114	125	35	92	48	47	58	31	107	65	28	326	32	164	162	679	459	438	287	321
gene.AAE3_00795	21	23	14	36	60	52	35	31	45	38	181	54	58	77	43	85	98	119	89	116	111	74	136	78	90	73	20	104	43	51	44	141	75	38	73	105
gene.AAE3_00742	119	82	79	153	186	187	101	76	127	119	123	145	102	144	87	108	83	90	57	116	95	243	472	316	190	236	95	230	93	192	85	148	137	99	94	97
gene.AAE3_00846	21	42	13	30	36	18	26	13	22	12	31	15	36	32	11	5	9	21	9	19	8	83	137	119	30	68	4	70	13	59	39	87	48	16	66	39
gene.AAE3_00459	596	660	353	826	884	886	667	463	488	642	678	559	662	553	481	514	777	768	463	776	589	837	696	655	486	507	605	558	754	592	373	687	641	619	635	628
gene.AAE3_00575	81	81	32	83	127	78	99	83	71	87	157	91	82	130	53	75	115	104	91	179	86	121	177	144	130	88	86	88	127	91	60	154	80	168	152	116
gene.AAE3_00663	16	25	11	6	19	21	24	21	26	30	43	22	18	23	20	16	21	31	6	49	16	31	40	23	25	17	18	11	27	14	17	15	20	34	21	34
gene.AAE3_00321	2	4	2	2	15	6	12	11	10	10	21	23	13	5	1	6	12	16	8	13	25	5	6	4	18	26	6	255	12	115	151	437	211	187	209	202
gene.AAE3_00455	252	324	173	201	292	203	185	201	239	321	622	395	232	404	304	334	1256	1331	1056	692	749	1386	1525	1809	729	906	447	1100	724	980	645	1072	873	1082	1002	863
gene.AAE3_00243	1113	915	839	1087	1548	1484	1439	928	1008	1148	1885	834	993	1301	764	1669	1843	1725	1617	2750	2472	694	923	431	1244	691	1106	1115	1963	917	775	1771	974	938	1957	1674
gene.AAE3_00524	65	83	46	55	60	37	71	31	32	59	90	53	75	57	34	33	79	48	19	40	35	55	63	70	61	47	36	68	39	70	46	62	49	125	40	72
gene.AAE3_00398	512	622	415	391	407	301	384	191	259	279	405	462	383	446	314	293	411	436	218	393	216	958	917	955	530	448	315	396	392	442	286	370	340	517	386	384
gene.AAE3_00498	109	103	57	105	118	93	60	47	87	124	138	139	140	170	52	106	169	153	187	118	163	262	321	293	171	167	56	260	75	179	143	368	203	220	281	196
gene.AAE3_00596	227	296	224	298	403	452	349	223	317	273	624	401	289	451	191	551	611	683	572	702	733	455	659	453	402	339	219	403	361	302	253	576	362	347	527	479
gene.AAE3_00514	88	99	41	46	79	63	44	35	54	55	125	68	65	69	36	39	71	65	31	33	48	156	197	159	125	117	77	106	65	112	61	78	71	95	92	67
gene.AAE3_00620	270	407	308	334	432	416	307	232	328	314	349	329	352	465	226	367	426	343	285	394	382	551	638	541	418	186	248	414	335	355	276	523	433	271	433	435
gene.AAE3_00018	28	25	25	47	61	36	57	53	49	60	91	39	31	63	29	90	171	138	206	347	378	85	108	104	41	46	13	64	19	38	35	63	51	43	41	30
gene.AAE3_00436	87	118	53	31	68	37	30	29	46	11	76	65	44	126	16	23	26	28	9	43	2	271	623	405	256	175	25	472	21	243	214	658	429	92	319	221
gene.AAE3_00772	206	312	113	557	551	503	327	218	245	338	443	286	260	290	245	484	1038	1099	1126	942	993	343	180	164	104	149	188	81	231	94	48	103	108	100	72	103
gene.AAE3_00503	191	181	121	166	187	214	150	131	139	295	179	213	229	386	155	266	256	337	324	415	438	515	517	352	297	170	116	390	237	218	183	384	343	250	378	280
gene.AAE3_00154	42	36	87	31	42	19	47	26	17	23	46	34	26	23	18	14	7	19	18	47	18	30	61	55	61	35	36	35	21	54	32	31	44	52	20	32
gene.AAE3_00210	0	16	6	0	2	0	0	0	9	1	19	2	5	7	4	26	49	88	3	173	116	18	34	18	68	77	18	744	216	282	929	1890	1169	9031	3311	1854
gene.AAE3_00717	232	153	175	255	268	252	211	128	150	153	293	202	241	283	100	171	228	196	182	284	270	265	315	230	206	226	192	179	313	179	101	235	182	206	204	196
gene.AAE3_00473	13	14	5	7	11	8	5	10	4	1	23	8	13	18	10	3	13	21	11	1	27	34	31	18	14	18	6	14	5	17	7	17	16	20	19	12
gene.AAE3_00007	0	0	0	3	1	0	4	2	0	0	11	1	0	1	0	1	0	4	38	55	130	6	14	15	2	10	5	1	0	0	3	10	3	0	8	2
gene.AAE3_00467	41	33	57	25	29	32	15	21	32	18	62	35	28	41	21	40	61	54	23	23	39	114	124	122	46	48	23	54	49	46	33	64	55	98	56	46
gene.AAE3_00248	131	141	117	113	141	168	113	73	121	104	171	127	139	141	78	105	106	125	84	172	133	340	484	380	319	252	230	200	142	174	124	277	197	106	190	147
gene.AAE3_00030	0	0	0	1	0	0	0	0	0	0	1	0	1	0	0	2	0	0	0	0	0	0	0	0	0	0	0	0	0	0	0	0	0	0	0	0
gene.AAE3_00700	23	4	2	10	7	20	8	5	9	5	9	9	19	10	4	13	12	3	10	11	20	10	37	14	24	7	7	13	11	2	12	24	15	6	17	13
gene.AAE3_00361	239	204	233	361	460	377	477	290	384	330	562	252	226	283	239	447	539	486	403	741	703	105	68	42	182	161	280	271	397	174	107	345	184	246	348	239
gene.AAE3_00146	18	15	9	19	5	7	8	7	6	19	29	16	6	11	15	36	47	24	30	65	69	10	13	4	4	4	7	3	2	6	1	4	4	17	3	7
gene.AAE3_00572	28	27	22	7	25	20	39	15	21	33	68	54	26	34	16	45	101	78	82	54	49	67	97	84	40	67	26	43	21	27	24	64	32	51	27	34
gene.AAE3_00629	25	40	37	9	7	1	7	12	5	10	53	9	20	23	10	10	25	17	2	13	5	4	15	22	12	26	20	10	11	14	4	4	3	1	13	1
gene.AAE3_00745	67	97	34	47	82	79	57	43	48	48	72	71	44	120	39	62	61	106	74	98	117	240	276	176	143	102	60	120	76	113	103	163	140	82	95	118
gene.AAE3_00312	207	145	157	194	221	217	109	108	82	119	239	148	130	172	100	83	118	122	107	150	133	64	79	48	110	78	104	126	215	188	118	170	168	269	260	232
gene.AAE3_00169	0	0	0	0	0	0	0	0	0	0	0	0	0	0	0	0	0	0	0	0	0	0	0	0	0	0	0	0	0	0	0	0	0	0	1	0
gene.AAE3_00113	46	41	39	42	40	16	36	25	26	26	64	38	19	45	21	42	54	50	34	33	40	127	188	108	88	68	46	64	27	81	45	59	73	78	42	39
gene.AAE3_00568	14	30	16	8	22	24	17	9	16	17	6	8	13	15	9	24	11	9	13	24	11	24	17	17	9	14	7	25	21	15	2	21	17	12	12	19
gene.AAE3_00657	1	12	2	18	10	9	16	15	15	14	29	14	8	11	8	8	11	4	5	11	1	1	2	0	5	3	2	12	7	5	13	6	1	27	4	25
gene.AAE3_00421	319	624	304	237	224	227	86	74	101	84	140	162	177	191	64	55	111	85	77	154	121	2406	2922	2035	1091	931	116	944	224	975	462	611	887	421	315	452
gene.AAE3_00191	5	1	1	6	8	6	10	6	9	3	12	3	2	1	4	0	4	3	11	5	7	6	20	9	7	2	1	12	3	7	7	14	8	6	12	3
gene.AAE3_00727	12	23	21	11	15	8	39	24	37	27	68	16	17	35	24	12	57	59	37	52	46	53	88	70	44	77	36	75	47	56	50	50	44	36	69	49
gene.AAE3_00494	39	64	47	55	83	61	70	24	33	35	76	54	48	67	37	37	36	25	22	45	25	195	281	227	140	121	36	115	38	156	48	94	125	112	52	40
gene.AAE3_00216	160	65	103	93	59	36	203	108	85	121	159	93	110	98	115	59	59	40	39	188	38	81	67	66	120	90	226	67	185	164	63	78	56	131	213	83
gene.AAE3_00284	5802	9428	4969	15755	16551	21406	49670	36429	25863	14292	26651	7215	7377	7091	77577	22397	21338	9890	6035	14414	16406	19377	12100	4067	9525	16833	10476	13625	18426	6931	4229	27671	16147	4527	5681	5853
gene.AAE3_00264	202	109	113	133	142	180	183	118	165	127	326	159	129	186	101	216	214	256	146	361	311	194	246	208	218	158	137	224	102	124	127	271	154	218	291	342
gene.AAE3_00610	547	491	292	534	785	711	546	379	402	487	662	500	472	736	309	586	737	816	788	1125	1106	959	1172	870	762	476	341	673	442	486	310	781	618	327	564	527
gene.AAE3_00825	26	27	48	44	47	37	42	23	34	50	82	61	51	41	35	25	45	29	32	39	20	20	42	28	10	33	32	44	27	35	34	29	26	64	34	34
gene.AAE3_00719	216	244	222	180	189	188	174	127	150	163	183	176	197	207	130	125	183	155	86	154	141	211	223	179	224	172	332	201	312	243	128	230	238	383	195	249
gene.AAE3_00693	0	1	0	1	0	0	2	2	0	0	0	0	0	0	2	0	0	0	1	0	2	0	0	2	0	0	3	2	0	0	0	2	1	1	0	4
gene.AAE3_00375	43	20	22	34	56	47	113	107	78	107	204	105	84	122	84	165	214	260	170	208	326	17	10	6	15	23	52	37	77	24	44	59	45	89	102	52
gene.AAE3_00344	5	1	8	2	4	4	5	6	7	11	0	2	3	11	10	3	0	2	4	5	3	8	5	4	7	4	6	5	10	4	1	10	4	7	4	8
gene.AAE3_00587	14	9	5	8	11	13	30	30	13	26	113	33	12	47	49	76	193	109	88	192	218	3	23	6	42	36	7	101	7	67	40	167	72	58	93	86
gene.AAE3_00792	278	179	133	199	174	216	150	99	120	210	145	197	141	232	86	165	256	268	144	298	216	241	230	198	175	137	87	123	115	115	84	144	171	212	122	210
gene.AAE3_00437	51	56	36	58	54	47	77	60	49	60	79	61	41	23	52	27	45	64	17	56	28	37	51	36	72	50	119	57	99	63	40	51	37	178	42	88
gene.AAE3_00200	0	3	0	1	0	0	0	0	0	0	3	0	2	0	0	0	2	2	1	0	0	0	0	0	0	0	0	0	0	0	0	0	0	0	0	0
gene.AAE3_00024	475	353	210	253	279	310	383	179	233	326	453	296	214	184	268	613	708	531	260	361	359	443	393	267	342	289	385	405	495	435	296	532	445	1110	495	931
gene.AAE3_00123	647	875	446	779	893	660	580	439	398	667	798	632	617	611	463	373	513	545	223	379	361	497	522	528	347	356	356	504	318	567	321	444	538	721	428	571
gene.AAE3_00297	138	122	113	182	189	213	268	190	172	211	407	182	177	246	160	222	326	336	225	331	329	302	298	274	251	295	249	220	365	250	138	317	227	276	297	162
gene.AAE3_00653	24	12	26	13	14	11	18	12	14	10	15	19	10	9	10	6	12	16	7	21	13	38	69	45	39	27	18	26	31	41	16	22	20	37	18	33
gene.AAE3_00379	281	263	186	380	459	394	318	262	304	338	547	315	330	352	243	461	492	507	456	464	577	516	667	488	470	408	393	705	418	456	418	1151	920	1084	837	836
gene.AAE3_00239	59	73	59	58	140	129	125	105	111	81	86	92	124	169	59	141	134	143	120	221	116	126	208	153	129	54	77	171	152	97	73	183	120	69	152	112
gene.AAE3_00810	30	39	19	51	63	42	40	24	48	32	44	43	40	35	14	20	33	31	19	35	12	37	39	25	33	15	36	17	18	14	4	17	17	18	6	7
gene.AAE3_00099	52	25	19	35	34	26	29	17	26	20	50	40	26	33	15	9	12	20	15	38	12	32	28	36	20	12	7	20	14	34	20	29	25	20	30	29
gene.AAE3_00491	386	304	233	389	453	342	262	226	315	297	315	403	311	472	200	364	461	547	465	657	298	539	586	504	406	244	289	494	506	327	283	558	276	258	491	610
gene.AAE3_00458	325	385	236	448	392	409	291	248	261	319	483	337	353	390	218	274	337	318	250	367	332	442	459	337	340	267	268	376	279	341	206	368	302	379	337	358
gene.AAE3_00352	346	384	248	298	408	521	321	280	330	387	672	383	374	470	227	377	441	472	372	456	504	554	744	443	482	386	449	495	562	454	272	701	656	437	649	547
gene.AAE3_00605	47	23	28	12	19	23	60	43	27	32	42	24	17	33	24	26	35	38	23	57	38	11	6	5	13	15	10	10	11	17	11	16	17	64	19	20
gene.AAE3_00206	0	0	0	0	0	0	0	0	0	0	0	0	0	0	0	0	0	0	0	0	0	0	0	0	0	0	0	0	0	0	0	0	0	0	0	0
gene.AAE3_00385	102	92	41	204	205	142	180	115	192	127	218	215	97	119	97	185	360	420	167	237	174	40	26	13	10	16	46	23	17	13	15	25	11	22	23	11
gene.AAE3_00138	0	1	0	1	0	0	0	0	0	3	0	2	0	0	1	2	0	0	4	0	0	4	0	3	0	2	1	0	0	1	0	3	2	3	0	2
gene.AAE3_00450	3	7	0	3	4	6	3	5	3	2	1	3	3	6	3	4	0	0	2	3	1	10	12	11	7	3	5	14	3	3	8	14	8	7	5	9
gene.AAE3_00559	434	454	233	331	326	370	285	185	206	243	415	354	282	321	162	225	202	265	120	231	164	470	533	391	228	330	134	217	170	202	143	197	236	196	177	162
gene.AAE3_00679	122	83	62	133	171	146	144	113	148	142	289	164	133	186	63	198	185	207	153	174	172	157	182	126	145	135	73	118	134	103	75	187	115	81	136	156
gene.AAE3_00560	783	676	438	976	789	886	789	466	471	779	842	582	608	561	609	689	1041	927	806	1426	877	1011	843	585	835	648	895	544	1286	625	402	757	447	885	833	887
gene.AAE3_00075	17	5	31	26	23	41	38	27	45	46	178	19	30	52	147	334	134	63	87	477	118	41	47	35	21	25	18	20	19	15	15	50	9	19	29	41
gene.AAE3_00443	0	0	0	0	0	0	0	0	0	0	0	0	0	0	0	0	0	0	0	0	0	0	0	0	0	0	0	0	0	0	0	0	0	0	0	0
gene.AAE3_00709	19	29	14	22	25	9	43	29	23	20	38	34	33	35	24	9	39	26	12	46	27	33	26	46	37	30	18	39	36	51	46	27	15	41	41	55
gene.AAE3_00659	62	163	49	87	130	76	49	53	36	28	52	46	99	89	10	7	16	27	12	33	7	131	145	172	88	75	18	100	25	78	56	54	34	29	41	23
gene.AAE3_00116	8	24	0	64	73	44	45	47	37	21	98	48	45	62	12	46	86	90	67	60	84	9	7	5	4	18	30	4	28	5	1	6	1	3	18	6
gene.AAE3_00840	12	17	4	9	11	9	7	4	2	5	20	19	9	7	1	3	10	15	17	8	2	19	17	8	15	15	7	18	8	11	11	12	17	11	6	11
gene.AAE3_00389	0	0	0	0	0	0	0	0	0	0	0	0	0	0	0	0	0	0	0	0	0	0	0	0	0	0	0	0	0	0	0	0	0	0	0	0
gene.AAE3_00759	2	7	2	1	9	2	5	6	16	4	7	4	11	5	1	12	12	11	7	5	10	9	20	11	27	2	19	12	11	3	10	22	4	12	4	31
gene.AAE3_00509	196	196	133	169	224	196	236	148	188	203	321	174	221	222	128	214	260	292	212	219	339	262	375	285	227	241	107	364	155	218	202	515	313	253	297	281
gene.AAE3_00502	307	360	219	695	886	851	885	518	675	655	1325	466	562	570	526	677	1155	814	638	1190	1022	354	327	221	602	464	857	406	1107	494	303	620	350	607	744	589
gene.AAE3_00140	100	50	64	59	75	51	61	59	81	76	83	66	77	73	60	61	81	92	46	96	60	78	77	76	86	64	89	74	116	115	59	67	80	159	113	111
gene.AAE3_00595	57	49	28	73	51	64	60	42	59	50	64	49	50	52	25	80	106	156	126	140	75	42	65	32	66	61	75	85	76	43	58	101	71	82	75	68
gene.AAE3_00085	0	0	0	0	0	1	0	0	0	0	1	0	2	1	0	0	0	2	0	0	0	0	0	1	0	0	0	3	0	1	1	0	2	0	2	1
gene.AAE3_00775	5	1	2	3	6	6	17	5	8	4	12	6	7	7	3	7	6	3	6	8	4	6	3	1	11	12	4	115	3	75	104	112	99	123	57	72
gene.AAE3_00322	73	95	28	128	131	127	147	100	101	111	405	142	155	207	81	145	308	364	262	392	284	272	380	323	189	201	49	224	78	156	122	337	148	122	238	169
gene.AAE3_00625	123	49	68	96	121	132	115	114	144	114	286	102	94	146	97	168	193	234	193	225	237	117	169	99	147	114	139	105	321	130	89	226	91	101	261	112
gene.AAE3_00699	14	27	26	99	81	69	42	27	51	31	102	48	33	51	23	60	83	180	45	62	42	634	690	789	196	236	98	115	88	78	43	166	111	59	77	49
gene.AAE3_00447	154	116	110	113	116	91	139	120	108	120	197	90	122	136	60	106	239	237	171	226	178	93	127	110	130	116	97	125	212	115	67	160	104	101	118	146
gene.AAE3_00250	81	101	84	98	160	135	58	45	69	49	58	77	91	92	24	24	53	88	56	62	50	218	259	183	152	106	147	87	167	126	63	96	87	60	116	106
gene.AAE3_00023	3	7	0	4	0	4	5	3	2	2	2	3	6	1	7	6	6	6	3	7	4	1	0	0	1	0	0	12	3	6	6	4	0	0	2	7
gene.AAE3_00651	4010	5295	3037	1850	2202	2212	1515	1284	1415	1959	2489	2138	1787	2230	1488	2212	2605	2475	2202	4002	5137	9437	11056	9691	4070	4165	1683	4562	1485	4877	2770	4247	5643	4168	2368	3494
gene.AAE3_00786	0	0	0	0	0	0	0	0	0	0	0	0	0	0	0	0	0	1	0	0	0	1	0	0	0	0	0	0	0	0	0	0	0	0	1	0
gene.AAE3_00220	48	46	42	38	47	5	80	28	46	32	61	42	61	37	33	19	43	51	22	58	25	30	42	60	66	45	42	42	34	34	29	50	21	67	43	45
gene.AAE3_00630	45	62	26	49	50	18	67	52	18	40	61	31	58	50	27	29	46	39	18	54	21	86	86	100	64	59	26	59	14	60	53	75	33	33	63	101
gene.AAE3_00718	11	1	5	1	5	2	1	5	1	8	2	1	5	4	2	0	3	1	0	2	0	0	0	0	0	0	0	1	3	0	6	0	0	2	2	5
gene.AAE3_00858	3	3	0	0	0	0	0	1	0	4	0	3	0	0	0	3	1	7	5	0	4	1	0	0	0	0	0	0	0	1	2	1	2	0	0	0
gene.AAE3_00432	231	330	186	339	337	351	280	203	312	329	656	315	312	444	232	289	489	500	374	512	492	515	692	530	410	443	239	443	372	312	259	617	408	359	613	492
gene.AAE3_00543	18	21	8	10	27	25	27	13	26	21	66	29	20	35	9	48	58	36	54	53	66	64	146	88	49	94	28	54	32	38	22	65	34	11	41	40
gene.AAE3_00383	98	41	51	20	26	16	59	30	25	42	99	38	50	42	37	28	65	60	27	123	64	18	17	10	25	18	30	19	41	36	19	12	11	65	33	78
gene.AAE3_00182	0	0	0	0	0	0	0	0	0	0	0	0	0	0	0	0	0	0	0	0	0	0	0	0	0	0	0	0	0	0	0	0	0	0	0	0
gene.AAE3_00155	0	0	0	0	2	0	2	0	0	0	0	0	0	0	0	0	0	0	0	0	0	0	2	0	0	0	0	0	0	0	2	0	0	0	0	0
gene.AAE3_00510	2994	3808	1992	1686	1440	1666	858	659	837	1803	1633	1972	1978	2107	905	1565	3026	2953	2476	1957	1538	7313	5916	6860	2821	3134	1158	3691	1787	3216	2374	3383	3600	3462	2464	3179
gene.AAE3_00552	93	91	48	46	76	100	81	49	85	98	124	73	84	90	59	94	190	178	150	132	209	145	216	223	119	117	107	128	107	125	70	132	162	213	136	115
gene.AAE3_00228	0	0	0	0	0	0	0	2	0	0	0	0	0	0	0	0	0	0	2	0	0	0	0	4	3	3	1	3	1	1	11	9	2	37	10	32
gene.AAE3_00769	13	29	19	15	9	17	13	6	7	24	11	21	20	11	9	13	9	3	5	4	11	4	18	10	7	7	9	6	11	7	2	7	0	3	16	3
gene.AAE3_00386	0	0	0	0	0	0	0	0	0	0	0	1	0	0	0	0	0	0	0	0	0	0	0	0	2	0	0	0	0	0	0	0	0	0	0	0
gene.AAE3_00731	0	0	0	0	0	0	0	0	0	0	0	0	0	0	0	0	0	0	0	0	0	0	0	0	0	0	0	0	0	0	0	0	1	0	0	0
gene.AAE3_00232	0	0	3	0	10	2	2	0	7	0	0	1	1	1	0	0	1	3	0	0	0	1	3	3	0	2	0	0	1	2	0	1	0	0	0	0
gene.AAE3_00423	6	16	14	30	24	12	23	20	13	18	36	26	18	18	8	20	30	47	30	16	25	17	14	13	6	10	22	22	15	22	16	11	11	27	9	29
gene.AAE3_00848	11	25	31	4	6	0	91	26	12	14	24	22	41	17	58	19	9	5	6	40	0	4	21	23	41	52	15	193	4	128	128	143	145	87	113	71
gene.AAE3_00149	46	96	47	61	76	73	57	53	38	66	119	61	55	94	36	59	55	63	63	91	91	166	233	193	112	157	30	188	64	107	76	290	142	109	152	109
gene.AAE3_00135	35	42	28	51	69	48	63	29	41	77	98	47	35	71	32	71	75	38	30	94	51	8	7	4	3	9	15	3	22	7	8	15	9	17	22	5
gene.AAE3_00802	0	0	0	0	0	0	0	0	0	0	0	0	0	0	0	0	0	0	0	0	5	0	0	0	0	0	0	0	0	0	0	0	0	0	0	0
gene.AAE3_00211	80	86	56	147	162	229	730	529	1122	592	1276	235	237	375	1060	917	1031	747	152	471	177	248	181	69	255	467	866	181	2582	177	112	353	188	338	196	148
gene.AAE3_00637	142	53	91	77	138	121	130	85	93	105	121	110	141	137	71	101	167	153	95	189	157	108	152	77	142	78	139	138	117	95	72	211	111	190	144	234
gene.AAE3_00658	1408	1655	997	1471	1924	1810	1430	1110	948	1253	1647	1528	1573	1853	643	793	1004	1039	607	1183	975	2492	2796	2050	1339	1224	684	1260	1097	1347	785	1198	1434	870	869	825
gene.AAE3_00677	337	452	221	639	903	263	844	531	560	496	1294	601	752	961	370	252	469	366	249	495	220	108	111	66	160	182	415	74	353	128	86	146	75	100	172	164
gene.AAE3_00756	106	128	88	187	172	236	167	106	97	133	184	122	151	142	92	126	146	117	86	172	153	138	159	86	104	79	66	156	116	116	83	136	168	94	147	137
gene.AAE3_00188	624	268	422	222	259	358	307	229	274	426	458	346	287	322	231	509	356	368	182	334	333	258	324	210	376	229	279	339	462	344	277	458	350	389	369	652
gene.AAE3_00420	175	201	84	150	195	159	147	104	131	137	264	165	115	145	104	68	130	140	87	179	122	128	278	184	118	147	74	142	126	134	100	156	123	215	191	152
gene.AAE3_00095	32	14	28	33	26	18	41	25	26	28	65	29	39	50	19	17	35	39	13	31	27	58	94	49	67	50	26	48	24	50	38	67	43	53	44	65
gene.AAE3_00332	0	0	0	1	1	2	0	3	2	0	0	0	4	0	0	0	4	0	0	0	2	2	0	0	0	0	1	3	1	1	0	5	0	2	1	0
gene.AAE3_00497	59	52	42	63	88	37	103	63	68	75	102	77	64	61	41	32	50	42	34	35	29	65	50	78	65	56	61	73	56	85	57	94	44	82	75	75
gene.AAE3_00518	66	43	25	131	112	86	77	45	59	94	73	58	61	48	51	24	32	46	21	43	32	37	26	51	55	39	47	63	19	56	19	35	45	109	61	91
gene.AAE3_00565	7	1	1	9	1	0	9	9	4	2	18	10	1	5	6	7	20	12	18	8	27	3	5	10	14	15	7	53	10	27	18	86	49	34	54	70
gene.AAE3_00084	30	19	18	17	35	22	43	30	31	19	25	10	32	22	27	30	45	18	34	36	18	27	29	17	62	17	59	57	46	33	24	56	31	18	44	65
gene.AAE3_00130	0	0	0	0	0	0	0	0	0	1	0	0	1	0	0	0	0	0	0	0	0	0	0	0	0	0	0	2	0	0	4	1	0	1	0	2
gene.AAE3_00561	163	219	99	344	403	379	228	164	249	203	435	282	251	288	162	241	403	392	475	472	646	274	325	237	300	212	227	228	290	186	186	356	241	324	359	279
gene.AAE3_00826	36	59	21	82	126	86	73	41	51	54	91	68	83	78	20	33	41	69	52	35	34	56	73	46	61	33	25	49	27	31	21	44	19	19	26	40
gene.AAE3_00408	339	278	228	285	358	333	331	291	259	295	914	331	244	450	331	1177	1657	1300	1238	1352	1374	539	780	497	558	546	306	504	404	408	264	679	411	424	557	439
gene.AAE3_00212	2	0	1	7	6	0	5	1	8	2	3	6	3	3	2	0	0	4	1	1	0	0	2	0	1	0	0	16	1	6	3	22	18	18	18	12
gene.AAE3_00122	60	74	619	27	24	84	22	7	0	12	23	2	12	2	2	12	150	9	2	2	0	9	1	1	0	0	2	0	0	0	0	2	0	0	0	0
gene.AAE3_00291	92	232	72	86	103	86	96	95	77	116	344	146	144	113	143	349	783	635	258	273	310	29	34	19	19	19	54	11	21	11	4	15	12	14	14	13
gene.AAE3_00484	490	502	400	913	986	483	1167	667	647	647	1375	469	661	622	756	583	1138	658	501	938	742	533	547	509	850	651	1120	478	761	804	286	360	379	648	661	418
gene.AAE3_00744	60	52	25	55	74	45	86	32	49	48	159	65	84	102	33	109	118	116	108	166	120	82	109	93	90	84	62	149	97	103	84	233	123	135	146	134
gene.AAE3_00050	30	19	23	37	39	32	52	24	21	22	58	37	32	44	16	27	62	58	65	105	60	23	48	28	54	41	56	64	75	45	28	71	21	33	65	76
gene.AAE3_00231	12	9	3	6	33	17	9	6	6	6	21	7	9	14	3	9	16	24	23	16	3	10	38	10	17	18	7	5	12	5	6	18	3	5	12	9
gene.AAE3_00356	11	3	9	1	8	3	14	2	5	0	11	8	4	18	5	9	9	8	3	2	4	18	17	10	19	12	8	29	8	24	11	18	11	74	30	47
gene.AAE3_00111	20	25	44	19	31	20	32	54	53	149	343	31	20	108	103	239	611	576	771	757	493	87	70	76	194	240	232	143	520	221	296	307	71	1312	1540	865
gene.AAE3_00577	39	23	52	26	32	22	34	42	29	46	55	49	35	40	24	14	34	25	7	20	22	26	47	60	71	53	27	63	17	65	51	115	60	114	73	81
gene.AAE3_00852	95	153	60	232	402	307	370	199	376	248	702	165	178	284	305	823	1346	1211	2239	2613	4902	154	209	121	225	168	229	155	262	133	112	315	170	172	240	231
gene.AAE3_00057	13	31	20	45	58	63	50	36	36	28	57	71	53	37	21	41	34	49	19	25	24	47	23	15	14	18	11	16	16	10	5	23	14	10	29	27
gene.AAE3_00823	0	0	2	2	4	0	0	1	0	2	0	1	0	0	0	6	12	0	53	5	7	2	5	0	1	1	3	1	0	2	0	0	5	0	0	0
gene.AAE3_00241	62	261	12	266	333	357	167	121	101	134	298	135	151	132	73	111	139	143	78	208	79	14	21	24	9	23	43	5	40	4	2	19	6	7	3	5
gene.AAE3_00168	0	0	0	0	0	0	0	0	0	0	0	0	0	0	0	0	0	0	0	0	0	0	0	0	0	0	0	0	0	0	0	0	0	0	0	0
gene.AAE3_00063	137	151	124	197	259	269	169	152	150	182	374	130	76	150	201	711	1627	1434	3238	2820	3341	112	107	40	126	84	241	98	446	149	99	187	136	342	387	292
gene.AAE3_00131	0	0	0	0	0	0	0	0	0	0	0	0	0	6	0	0	0	0	0	1	0	0	1	0	0	1	0	0	0	0	0	0	0	0	0	0
gene.AAE3_00617	125	188	120	115	142	99	131	106	89	118	138	143	141	245	84	73	150	182	136	128	110	438	566	481	247	226	70	337	92	225	145	341	200	86	219	167
gene.AAE3_00349	20	18	4	7	6	14	18	18	10	9	32	4	18	7	17	19	8	20	14	12	18	7	7	7	18	6	17	5	16	7	0	23	13	15	20	19
gene.AAE3_00454	86	80	40	14	29	20	29	17	30	17	12	21	22	33	10	2	12	14	4	7	5	16	17	25	22	9	10	4	6	5	10	2	5	10	9	9
gene.AAE3_00689	0	2	5	5	2	4	7	7	10	15	16	13	5	7	7	18	6	6	0	5	3	11	7	4	10	6	0	43	2	25	22	53	35	20	18	19
gene.AAE3_00278	0	1	0	2	0	1	0	0	0	4	5	2	2	4	0	0	1	2	0	0	0	5	4	1	0	0	2	5	0	0	0	0	6	0	0	0
gene.AAE3_00711	78	11	69	6	12	20	50	58	77	96	99	71	36	20	167	144	39	21	24	136	65	25	24	16	22	10	14	18	1	28	10	19	18	29	11	62
gene.AAE3_00217	78	68	73	75	58	21	127	60	50	56	202	74	77	65	49	27	83	77	27	55	24	55	56	107	78	67	89	73	17	108	56	74	57	85	101	81
gene.AAE3_00045	0	0	0	0	0	0	0	0	0	0	0	0	0	0	0	2	0	1	0	0	0	0	0	0	0	0	0	0	0	0	0	0	0	12	7	4
gene.AAE3_00105	2	6	16	3	17	11	14	3	19	5	35	4	3	1	30	13	6	6	19	56	17	13	8	17	0	5	4	1	4	3	4	6	1	2	9	12
gene.AAE3_00438	6	6	8	6	8	6	6	5	7	4	16	14	5	7	8	8	4	11	10	18	20	15	32	21	8	10	6	37	22	13	21	62	21	49	35	20
gene.AAE3_00835	305	375	264	547	771	780	525	384	412	567	408	410	416	353	452	805	960	722	451	758	737	293	204	144	382	168	698	329	709	414	215	393	495	409	438	353
gene.AAE3_00474	64	63	64	46	91	57	71	63	83	88	123	85	75	75	61	95	124	84	62	122	100	77	122	124	76	73	109	67	77	109	50	94	84	160	107	92
gene.AAE3_00763	4	0	2	0	2	0	0	0	0	3	0	0	0	0	2	0	0	1	3	1	2	7	6	2	1	8	1	3	9	2	2	1	1	1	4	2
gene.AAE3_00554	649	666	414	485	628	440	586	432	452	511	738	600	544	510	310	422	642	663	475	686	543	669	768	652	604	453	390	586	361	530	365	701	575	523	595	546
gene.AAE3_00170	0	0	0	0	4	0	0	0	1	3	1	0	1	0	0	0	0	4	2	0	0	1	0	1	1	1	0	1	0	2	1	2	3	0	3	3
gene.AAE3_00611	16	51	41	19	29	15	25	26	18	24	17	24	26	18	32	30	30	39	14	34	26	36	24	11	20	16	29	20	39	27	23	23	6	31	10	28
gene.AAE3_00525	9575	6108	7398	1879	1959	1929	5333	3297	2356	3846	3392	4676	5653	7127	1591	2054	3004	3782	2136	5287	4224	8065	8269	7299	4557	4541	2069	5862	2037	6040	3111	4386	6345	4351	3290	3016
gene.AAE3_00861	30	13	23	13	21	8	31	15	26	11	24	14	11	23	15	13	21	16	10	27	5	5	4	4	8	6	9	7	12	10	3	3	0	7	10	11
gene.AAE3_00268	777	494	326	480	401	310	1216	806	1030	1452	1753	1846	913	679	817	630	318	444	100	356	89	72	70	63	52	37	196	29	89	59	24	74	49	261	140	102
gene.AAE3_00296	437	208	246	234	199	265	221	199	243	389	486	350	180	286	264	311	458	467	187	335	263	254	279	204	351	248	200	281	190	217	200	435	210	707	415	635
gene.AAE3_00399	7	10	5	6	9	8	4	2	6	10	3	6	3	5	1	9	5	5	6	9	1	4	10	2	3	0	2	5	6	9	0	11	0	11	6	3
gene.AAE3_00488	34	37	20	28	22	25	37	17	29	43	41	38	28	32	19	23	25	36	28	34	21	37	37	41	36	26	13	71	26	27	29	59	24	23	37	28
gene.AAE3_00790	36	48	21	70	60	102	68	36	70	63	173	65	51	42	72	87	150	130	107	98	122	73	91	89	72	49	35	137	39	75	94	257	174	255	167	119
gene.AAE3_00035	0	0	2	0	0	3	4	0	2	0	6	3	3	2	0	1	2	0	0	0	0	0	1	1	0	1	0	0	0	0	0	0	2	2	0	0
gene.AAE3_00440	32	29	25	29	61	12	66	33	32	44	128	71	48	51	15	37	82	60	49	94	36	72	77	77	72	78	132	72	49	58	41	106	49	87	121	94
gene.AAE3_00002	0	0	0	0	0	0	0	0	0	1	0	0	0	0	0	0	0	0	3	0	0	0	0	1	0	3	0	3	0	0	0	0	0	2	0	0
gene.AAE3_00106	199	241	101	221	218	280	220	116	76	166	162	181	250	193	91	131	192	214	138	236	180	403	305	314	218	194	132	192	198	201	127	205	178	200	152	194
gene.AAE3_00074	2	4	0	1	0	0	1	0	1	0	4	3	0	2	2	0	4	1	1	1	2	3	3	3	4	1	4	3	4	3	2	6	2	2	2	4
gene.AAE3_00039	53	56	48	50	39	39	41	38	35	43	42	31	26	49	25	11	38	28	31	36	21	25	40	43	37	37	24	53	33	27	21	39	37	28	42	36
gene.AAE3_00319	195	438	110	542	632	540	307	211	283	326	299	300	334	334	215	347	507	465	431	438	529	475	442	386	286	221	212	359	383	305	223	462	425	433	375	375
gene.AAE3_00372	593	679	336	555	692	612	487	366	337	486	394	545	616	740	267	344	558	553	428	658	471	1013	980	811	533	393	409	532	699	532	330	571	480	406	520	536
gene.AAE3_00441	218	212	222	160	226	254	191	143	165	209	112	173	195	210	158	205	253	211	252	212	216	172	186	147	174	56	237	205	309	187	113	213	173	128	205	169
gene.AAE3_00142	9	11	12	1	0	2	0	0	0	0	6	1	4	3	0	0	2	1	0	0	0	10	19	12	13	13	8	1	0	13	0	6	2	2	0	2
gene.AAE3_00141	0	5	7	1	8	3	0	4	0	1	5	1	0	0	2	0	0	2	2	4	0	3	1	0	2	0	0	0	0	3	1	1	3	3	1	2
gene.AAE3_00199	3	1	0	0	0	0	0	0	0	3	0	4	0	0	0	0	0	1	0	0	0	0	2	0	18	14	4	182	3	107	124	343	268	168	139	141
gene.AAE3_00290	43	13	32	37	50	21	44	39	40	26	126	44	59	67	27	44	147	85	94	122	107	66	107	71	66	83	47	51	60	46	33	110	37	110	96	47
gene.AAE3_00247	52	71	56	25	37	28	25	1	24	12	29	58	33	34	3	8	15	15	13	16	10	113	132	111	73	60	33	86	32	61	39	84	62	20	40	53
gene.AAE3_00275	487	564	441	594	541	565	852	496	1044	629	1316	1197	609	664	519	648	757	788	521	698	677	569	643	425	487	513	493	872	551	615	528	1710	1291	1139	1045	831
gene.AAE3_00189	44	27	22	45	28	1	48	32	37	20	85	13	38	21	42	14	36	21	15	27	11	14	19	43	27	21	46	30	18	50	48	39	12	68	90	86
gene.AAE3_00633	4	2	1	0	2	4	3	1	6	0	8	0	1	3	1	1	3	2	3	6	0	0	0	1	0	1	1	6	5	4	3	7	7	6	5	4
gene.AAE3_00834	84	92	57	65	87	88	356	279	199	296	197	98	111	100	315	191	188	125	70	373	270	43	11	8	60	48	123	71	124	50	54	112	124	83	64	110
gene.AAE3_00817	6	5	4	4	9	2	9	14	12	10	7	10	5	11	5	17	9	11	9	9	11	7	17	9	12	20	3	6	4	8	8	9	11	10	12	16
gene.AAE3_00323	515	357	378	140	183	131	137	157	106	335	321	366	255	506	159	131	131	123	90	296	91	937	1193	711	496	367	207	138	233	228	124	176	123	149	118	145
gene.AAE3_00516	167	148	97	149	189	165	151	133	127	120	248	165	171	249	92	144	195	149	137	204	184	272	350	253	190	193	135	210	197	163	155	234	163	146	217	195
gene.AAE3_00841	9	6	0	14	13	10	18	4	8	16	7	13	11	14	17	9	25	22	14	8	0	6	19	13	5	6	9	10	11	12	7	13	23	66	15	45
gene.AAE3_00083	282	411	152	369	336	311	177	187	170	258	336	315	331	285	242	207	271	248	172	321	271	580	579	602	326	337	195	380	255	467	254	393	508	444	325	364
gene.AAE3_00737	84	92	36	168	189	161	81	82	101	90	154	95	136	167	60	101	107	92	70	83	135	31	45	38	46	39	47	64	83	61	21	67	57	33	69	47
gene.AAE3_00787	242	154	91	214	264	268	216	109	126	164	248	204	176	229	134	204	253	321	195	418	306	112	113	77	93	80	101	104	146	94	43	118	76	124	170	165
gene.AAE3_00439	109	179	92	177	221	131	84	62	79	96	90	167	156	166	36	49	69	94	76	71	122	490	608	502	257	243	94	167	112	191	96	142	180	120	112	101
gene.AAE3_00513	64	29	36	52	30	54	56	31	52	42	109	60	53	40	25	91	76	82	67	141	111	56	106	67	63	67	45	63	95	53	37	67	56	68	83	85
gene.AAE3_00066	0	0	0	0	0	0	0	0	0	0	3	0	0	0	0	0	0	0	0	0	0	0	0	0	0	0	0	0	0	0	0	0	0	0	0	0
gene.AAE3_00034	0	0	0	0	0	0	0	0	0	0	0	0	0	0	0	0	0	0	0	0	0	0	0	0	0	0	0	0	0	0	0	0	0	0	0	0
gene.AAE3_00616	755	902	598	495	482	509	403	307	423	657	721	810	577	749	422	538	1084	1137	878	602	808	1839	1999	1792	839	878	532	735	578	720	454	751	893	939	741	736
gene.AAE3_00171	332	323	289	475	515	218	449	312	297	351	540	429	542	426	266	207	434	457	200	328	200	621	533	633	471	404	352	767	390	742	601	779	598	913	570	849
gene.AAE3_00094	0	0	0	0	0	0	0	0	0	0	0	0	0	0	0	0	0	0	0	0	0	0	0	2	0	0	0	0	0	0	0	0	0	0	0	0
gene.AAE3_00324	63	43	36	26	19	15	61	31	24	45	101	34	24	36	61	71	89	68	51	143	91	30	11	22	39	30	26	30	43	19	24	46	18	90	52	58
gene.AAE3_00687	204	176	144	245	289	228	266	182	209	275	374	263	212	265	106	254	371	328	348	403	621	238	372	257	256	221	240	264	259	268	162	317	263	252	268	270
gene.AAE3_00564	6	3	4	19	9	19	17	4	6	11	43	9	6	9	3	9	21	20	6	8	19	230	180	148	509	308	243	3009	316	581	1411	3965	5837	238	489	1134
gene.AAE3_00594	46	43	31	40	76	42	43	29	50	30	74	29	43	37	11	20	55	53	24	38	23	57	48	55	75	61	67	72	31	81	36	60	31	50	80	57
gene.AAE3_00305	188	194	93	388	382	459	352	204	221	268	378	278	253	313	187	266	480	386	211	510	462	296	345	214	267	199	181	195	306	180	145	245	170	264	241	223
gene.AAE3_00535	86	130	83	131	217	275	176	138	169	161	355	142	154	257	113	154	266	260	211	371	402	234	335	260	209	165	101	224	208	164	112	260	173	106	264	149
gene.AAE3_00730	0	0	0	0	0	0	0	0	0	0	0	1	0	0	0	0	0	0	0	0	0	0	0	0	0	3	0	0	0	0	0	0	0	0	0	0
gene.AAE3_00847	0	0	0	0	2	0	0	0	0	0	0	0	0	0	1	0	0	0	0	7	1	4	5	0	3	3	0	0	2	1	1	3	1	4	0	1
gene.AAE3_00246	141	295	93	397	458	301	274	188	206	287	203	203	253	184	141	168	310	278	275	613	837	313	279	296	265	194	207	107	167	236	86	114	161	217	98	169
gene.AAE3_00397	958	1027	632	664	802	782	679	429	549	658	875	564	669	753	417	690	830	914	737	972	769	1379	1320	1129	753	516	636	810	959	643	446	897	663	679	844	876
gene.AAE3_00449	235	386	150	309	350	312	224	195	194	274	433	289	290	390	117	261	397	506	452	449	418	721	1034	641	512	468	170	585	248	446	311	629	489	316	457	440
gene.AAE3_00748	0	1	0	0	0	0	0	0	0	0	10	0	0	0	0	0	0	0	1	0	0	1	2	0	553	486	1	1288	0	1687	819	410	937	634	606	674
gene.AAE3_00178	0	0	0	0	0	0	0	0	0	0	0	0	0	0	0	0	0	0	0	0	0	0	0	0	0	0	0	0	0	0	0	0	0	0	0	0
gene.AAE3_00529	531	641	365	946	1097	939	868	620	598	955	1143	805	795	1035	740	967	1159	1184	1129	1460	1151	1333	1488	1150	638	657	337	1009	468	842	548	1001	1017	719	769	803
gene.AAE3_00097	948	838	533	900	936	1329	865	436	488	655	702	732	741	805	472	712	1001	1070	554	1187	647	2051	1484	1191	827	872	766	985	1741	987	760	1086	803	1322	969	1514
gene.AAE3_00666	250	415	157	470	540	517	326	276	264	419	488	351	377	430	252	362	598	451	571	831	937	564	807	552	510	416	323	559	488	518	297	564	503	417	530	401
gene.AAE3_00058	407	481	365	321	322	343	289	199	270	357	353	321	302	353	228	228	246	341	185	303	234	609	759	558	388	322	269	540	282	362	241	506	429	346	419	351
gene.AAE3_00750	64	72	67	121	128	127	138	97	144	134	390	122	134	229	75	234	331	360	330	289	405	336	563	321	312	331	164	288	313	225	169	369	221	249	384	259
gene.AAE3_00678	8	13	3	15	15	4	12	13	15	17	59	40	42	22	17	30	26	24	11	26	2	4	7	6	7	10	11	9	1	15	8	15	14	5	11	11
gene.AAE3_00522	485	538	374	663	876	675	504	354	479	512	674	535	578	553	295	461	396	506	302	545	378	421	484	339	462	318	372	342	437	287	240	418	282	326	406	456
gene.AAE3_00280	1	3	8	6	1	1	5	2	1	2	5	2	4	0	4	3	6	0	2	3	10	5	4	5	0	3	0	7	2	7	2	11	5	18	10	1
gene.AAE3_00768	145	132	75	234	235	254	257	157	167	181	516	169	139	174	90	225	203	238	118	249	118	87	100	41	106	76	111	67	188	54	32	110	61	51	120	96
gene.AAE3_00712	53	31	14	24	33	27	18	26	40	36	38	119	46	58	7	50	99	133	146	63	54	32	21	12	11	29	25	99	14	35	69	220	145	123	102	129
gene.AAE3_00333	76	135	64	199	152	206	181	106	134	176	230	157	139	176	118	152	207	171	96	198	193	293	305	234	200	187	109	279	147	230	153	292	290	212	241	244
gene.AAE3_00729	13	5	20	10	20	9	20	6	10	7	24	17	7	12	7	16	6	13	12	10	13	20	22	9	11	11	10	9	13	8	10	18	13	17	10	17
gene.AAE3_00483	270	157	263	84	62	51	108	145	126	276	331	113	37	78	184	382	581	546	456	456	580	243	379	232	468	388	175	619	100	566	376	608	691	715	490	712
gene.AAE3_00233	115	124	92	31	43	88	94	58	52	86	4	79	83	124	58	115	126	60	177	291	273	117	90	58	79	0	77	46	126	31	22	67	27	40	47	106
gene.AAE3_00283	19	32	22	35	75	38	15	11	11	24	30	26	22	22	14	30	25	50	9	21	42	7	17	9	18	5	15	8	4	4	9	7	1	3	3	1
gene.AAE3_00010	0	2	5	0	2	3	2	2	5	0	11	2	5	9	4	3	9	8	21	4	2	17	13	39	18	52	17	43	22	33	23	38	8	19	22	33
gene.AAE3_00682	0	0	0	0	0	0	0	0	0	0	0	0	0	0	0	2	0	0	0	0	0	0	0	0	0	0	0	0	0	0	0	0	0	1	1	1
gene.AAE3_00382	236	173	128	114	112	110	104	80	73	133	140	135	92	106	114	74	113	81	68	144	107	109	154	135	131	62	62	89	56	95	81	77	106	137	80	91
gene.AAE3_00410	278	410	245	451	399	374	347	229	265	272	417	343	351	404	184	238	408	483	231	465	375	687	783	604	435	341	222	390	426	294	198	441	304	292	427	295
gene.AAE3_00424	3	4	2	5	4	6	0	2	3	0	0	2	2	1	1	0	6	7	3	2	2	8	5	8	2	1	3	3	5	2	4	1	8	11	3	10
gene.AAE3_00227	3	1	2	0	1	2	0	3	3	0	0	0	5	0	0	0	0	0	0	0	0	1	1	10	0	2	1	3	0	5	0	1	2	2	0	0
gene.AAE3_00148	6	3	2	0	10	0	4	3	3	0	0	2	3	6	0	4	7	2	6	4	1	14	13	8	7	4	7	19	0	12	10	11	16	12	12	7
gene.AAE3_00136	33	15	8	6	10	10	16	1	7	6	14	14	12	7	7	2	12	11	8	6	16	10	12	11	6	2	3	4	10	15	0	11	18	11	14	14
gene.AAE3_00681	9	14	0	64	93	46	40	26	26	20	44	18	45	24	11	17	21	11	6	19	23	5	13	8	16	10	7	1	11	3	4	3	2	3	9	2
gene.AAE3_00487	201	248	123	287	294	316	180	135	160	202	367	309	240	266	151	168	257	254	168	241	280	280	338	268	260	193	241	190	233	184	113	225	209	229	265	294
gene.AAE3_00021	27	30	11	9	16	8	19	13	9	8	14	8	18	0	7	12	12	12	15	8	2	10	13	11	7	3	10	4	6	6	5	14	6	5	9	16
gene.AAE3_00370	954	1139	759	1025	1686	1402	1447	1105	1113	1319	1595	1199	1413	2319	903	1444	1781	1760	1633	2481	1990	2349	2826	2042	1497	1155	1263	1308	2890	1302	786	1471	1148	758	1879	1373
gene.AAE3_00152	48	68	43	42	44	33	35	20	17	23	36	37	35	39	27	20	19	23	20	38	18	26	28	24	33	30	14	18	15	24	15	30	28	44	10	25
gene.AAE3_00415	12	2	7	7	14	7	13	3	6	17	5	3	8	1	1	14	5	13	5	7	5	13	9	1	8	1	19	11	35	6	7	6	5	5	12	21
gene.AAE3_00132	9	23	7	49	57	40	79	51	71	59	277	140	124	246	39	33	131	662	44	98	19	857	1229	878	622	714	238	343	78	260	133	276	298	24	50	49
gene.AAE3_00031	0	0	0	0	0	0	0	0	0	0	0	0	0	0	0	0	0	0	0	0	0	0	0	0	0	0	0	2	0	0	0	0	0	0	0	0
gene.AAE3_00213	0	0	1	0	0	0	0	0	0	0	0	0	0	0	0	0	0	0	0	0	0	0	0	0	0	0	0	0	0	0	0	0	0	0	0	0
gene.AAE3_00453	64	71	47	110	162	83	137	71	69	121	206	78	99	110	91	77	138	126	94	159	89	100	135	94	123	81	104	82	132	83	46	94	73	146	81	116
gene.AAE3_00665	2	0	1	10	7	4	7	3	3	4	13	0	9	10	1	8	14	8	13	14	13	2	3	5	7	12	9	17	5	11	9	25	12	14	19	22
gene.AAE3_00387	287	149	132	193	216	222	404	205	277	306	337	247	242	291	232	364	318	343	277	433	390	328	380	262	307	239	259	337	550	238	216	396	256	289	419	449
gene.AAE3_00758	2	3	2	2	3	0	3	4	7	0	3	2	3	0	1	0	7	8	1	1	0	11	8	5	2	0	3	8	0	6	2	10	2	13	6	12
gene.AAE3_00295	6	47	3	32	24	19	19	40	31	33	69	18	17	4	52	35	46	36	58	17	14	9	21	3	17	29	20	230	19	111	110	373	297	403	147	173
gene.AAE3_00517	346	198	204	177	177	198	187	124	161	195	513	200	152	233	126	206	319	236	221	217	296	202	242	219	176	280	234	316	512	267	179	383	277	402	528	357
gene.AAE3_00181	0	0	0	0	0	0	0	0	0	0	0	0	0	0	0	0	0	0	0	0	0	0	0	0	0	0	0	0	0	0	0	0	0	0	0	0
gene.AAE3_00722	15	11	2	19	8	10	25	8	13	10	20	22	21	13	6	10	29	17	12	33	9	23	38	21	20	7	6	9	4	22	23	31	24	33	23	21
gene.AAE3_00373	4	4	3	4	3	3	9	0	0	11	14	14	7	21	9	1	10	3	3	2	0	8	1	4	2	3	14	5	9	5	3	6	2	2	2	17
gene.AAE3_00632	369	278	257	503	667	584	748	544	743	458	1621	529	479	657	431	801	795	787	610	1052	975	231	340	241	321	265	357	355	683	252	227	594	339	446	695	479
gene.AAE3_00602	92	91	68	63	63	22	220	91	151	101	304	137	72	98	80	42	140	126	16	54	4	98	106	91	39	66	113	32	51	42	18	29	34	50	10	35
gene.AAE3_00721	96	89	60	60	54	47	65	33	34	58	55	80	65	35	41	34	57	68	16	52	49	68	43	45	45	23	29	40	18	52	27	41	63	47	39	54
gene.AAE3_00534	412	198	187	295	484	350	434	237	226	291	371	289	325	244	206	299	386	322	231	512	369	520	521	345	548	352	420	457	614	430	328	477	421	701	367	659
gene.AAE3_00672	488	695	397	358	412	349	266	248	258	381	556	538	435	554	257	375	768	864	626	458	452	1301	1443	1243	538	646	348	604	290	594	316	438	467	575	474	451
gene.AAE3_00166	0	0	0	0	1	0	7	0	4	0	4	0	3	4	0	1	4	4	1	7	5	0	3	2	8	2	1	5	0	5	4	9	4	5	8	3
gene.AAE3_00774	83	96	47	179	154	125	95	53	68	76	105	108	95	91	42	76	120	136	57	113	75	82	67	91	128	78	253	65	180	85	36	60	51	71	185	101
gene.AAE3_00001	0	0	0	0	0	0	0	0	0	0	0	0	0	0	0	0	0	0	0	0	0	0	0	0	0	0	0	0	0	0	0	0	0	0	0	0
gene.AAE3_00114	932	503	781	261	255	81	534	310	290	270	593	453	403	402	235	91	328	203	68	299	38	265	266	390	198	259	289	99	214	150	107	56	54	170	110	113
gene.AAE3_00064	14	13	13	31	22	17	31	15	19	20	20	24	23	10	13	24	34	41	26	35	41	28	35	32	30	38	41	30	40	59	36	64	45	48	55	64
gene.AAE3_00259	103	65	57	39	56	47	53	22	33	39	111	50	60	72	28	49	49	56	35	75	38	40	58	60	46	31	25	70	49	52	40	66	45	46	55	33
gene.AAE3_00645	268	275	183	285	370	371	335	256	275	320	481	276	282	277	186	386	416	352	304	440	434	288	403	244	425	181	304	290	394	266	166	432	288	411	323	306
gene.AAE3_00110	92	71	39	129	142	111	117	65	63	76	113	134	92	70	25	65	61	66	29	60	40	48	64	61	53	28	34	27	55	42	12	45	34	41	33	33
gene.AAE3_00318	57	43	42	58	58	38	78	43	57	64	75	79	63	54	27	46	120	92	67	62	66	118	124	114	101	97	44	99	41	103	62	110	129	173	95	119
gene.AAE3_00161	2	1	0	0	0	0	1	1	0	0	3	3	0	2	0	0	1	0	0	0	0	0	0	1	0	3	0	1	0	0	0	1	1	0	1	0
gene.AAE3_00508	168	182	122	196	192	115	110	86	86	114	193	159	152	239	93	74	153	123	126	237	158	300	309	342	168	173	93	266	75	225	162	230	172	142	164	172
gene.AAE3_00854	51	89	36	61	95	61	63	28	32	55	55	88	57	90	29	29	42	64	27	33	33	138	145	145	65	54	27	66	30	47	23	43	56	26	30	21
gene.AAE3_00812	0	1	8	5	4	3	6	7	4	1	11	4	14	0	4	1	2	2	0	7	1	2	2	0	10	0	2	0	5	0	3	0	1	2	0	11
gene.AAE3_00589	360	451	174	211	209	226	176	88	101	113	160	180	229	248	67	107	147	125	100	258	100	637	610	413	272	239	147	227	175	190	147	238	199	240	172	247
gene.AAE3_00627	194	251	106	242	261	192	175	118	83	153	166	189	194	146	84	62	166	159	111	187	71	289	323	331	167	185	92	223	111	178	119	150	186	191	132	220
gene.AAE3_00357	0	0	0	0	0	0	0	0	0	0	0	0	0	0	0	0	0	0	0	0	0	1	4	1	2	1	0	1	0	0	2	0	0	0	0	0
gene.AAE3_00555	792	496	372	446	439	643	782	602	859	910	1249	516	429	443	583	620	818	544	555	1084	526	517	991	479	1368	1515	2730	1143	7455	1926	422	851	680	811	4805	790
gene.AAE3_00198	63	73	49	96	92	108	70	36	62	71	102	78	84	104	64	64	56	47	43	59	39	46	46	42	35	19	40	32	47	25	24	26	19	30	24	35
gene.AAE3_00762	0	0	0	0	0	0	0	0	0	2	0	0	0	0	0	0	0	0	0	0	0	0	0	0	1	0	0	0	1	0	0	0	0	0	1	0
gene.AAE3_00448	135	135	101	159	148	108	154	96	87	126	93	109	105	155	101	48	131	90	52	119	68	142	158	152	165	128	137	149	88	194	89	133	129	179	145	149
gene.AAE3_00690	0	0	2	1	0	2	5	5	15	18	68	9	7	24	8	59	211	128	694	84	93	1	2	2	2	5	10	1	2	0	1	0	0	2	2	0
gene.AAE3_00574	81	134	76	85	104	67	72	41	44	64	49	78	84	72	45	18	55	59	27	66	41	94	124	133	80	89	64	162	55	135	106	166	113	109	73	128
gene.AAE3_00205	162	89	114	182	232	200	239	180	183	185	341	190	185	202	137	168	253	246	163	262	211	151	212	138	202	170	179	199	190	225	118	308	144	254	294	271
gene.AAE3_00016	52	64	39	98	86	36	81	62	48	35	121	102	105	61	57	16	79	72	27	61	27	84	63	116	70	109	65	111	23	97	45	48	56	67	87	89
gene.AAE3_00363	1011	830	755	865	1070	860	1140	893	825	1187	1476	1007	937	1075	1016	841	1228	951	559	1151	871	774	744	626	916	734	1200	863	1046	1124	540	964	969	1179	1060	920
gene.AAE3_00851	653	597	642	950	1092	706	988	595	816	783	1408	868	932	765	731	835	1586	1385	934	1229	1475	1225	1281	1307	1751	1579	3191	1462	4900	2154	1213	1731	1219	2202	3786	2216
gene.AAE3_00029	0	0	0	0	0	0	0	0	0	0	0	0	0	0	0	0	0	0	0	0	0	0	0	0	0	0	0	0	0	0	0	0	0	0	0	0
gene.AAE3_00475	40	62	45	65	66	24	102	97	78	166	509	198	67	81	252	510	950	887	457	736	532	80	112	115	87	97	71	88	40	120	63	91	64	129	91	116
gene.AAE3_00820	27	49	27	25	44	60	33	19	41	37	46	53	48	29	25	32	38	39	41	34	37	24	46	31	42	24	13	20	26	28	23	55	29	26	39	48
gene.AAE3_00265	14	9	8	0	0	1	0	0	5	2	11	2	7	1	0	10	1	5	3	2	1	6	9	8	3	3	5	1	1	1	0	0	0	0	0	0
gene.AAE3_00688	250	133	133	182	265	258	286	163	225	197	387	190	170	279	130	287	323	302	215	495	367	154	205	119	188	160	174	278	344	149	215	577	192	273	419	512
gene.AAE3_00046	68	80	56	120	156	96	88	58	56	55	139	70	94	104	40	84	77	71	63	101	112	39	60	34	44	36	58	52	55	58	28	42	42	67	72	50
gene.AAE3_00713	88	29	38	16	15	33	27	24	29	36	28	35	12	20	43	42	16	11	12	47	2	12	21	4	14	8	6	14	7	11	4	16	12	20	8	19
gene.AAE3_00082	160	129	79	202	283	232	205	130	181	194	222	99	149	155	177	168	158	164	114	285	159	87	91	77	100	76	122	130	164	105	77	174	107	185	141	156
gene.AAE3_00395	100	142	74	89	94	81	92	56	63	77	95	86	115	107	41	46	75	85	50	100	45	241	229	223	131	138	64	188	75	157	101	196	155	233	116	142
gene.AAE3_00567	205	193	140	167	158	208	172	129	110	180	165	133	136	166	121	163	168	196	129	170	144	209	170	126	134	126	162	128	236	164	102	160	167	198	148	218
gene.AAE3_00686	78	93	29	81	82	97	95	58	42	82	50	81	82	97	52	44	65	57	41	72	50	113	117	119	84	67	82	80	177	120	67	88	112	88	80	124
gene.AAE3_00223	2552	1031	1461	93	48	81	49	43	53	83	158	252	119	161	92	106	63	62	19	110	15	4	4	3	9	0	9	16	12	5	8	6	17	23	28	14
gene.AAE3_00445	605	587	475	687	787	820	726	492	696	690	920	625	645	703	472	736	822	909	655	976	939	734	921	556	773	572	670	838	1034	739	475	927	784	558	857	743
gene.AAE3_00476	852	1458	2639	424	202	113	784	1826	739	6982	19144	11472	2047	7597	12654	21174	39161	32126	10627	26702	13227	21	65	33	34	118	170	115	15	47	126	167	87	1119	846	1030
gene.AAE3_00343	155	161	72	140	145	116	167	108	127	121	250	203	136	207	97	158	270	289	320	215	254	378	488	427	234	229	136	289	153	244	156	310	304	278	222	191
gene.AAE3_00405	14	26	17	30	34	18	39	21	21	16	73	15	22	35	23	27	56	37	32	29	29	28	33	36	39	43	18	34	34	31	31	71	26	33	53	35
gene.AAE3_00643	0	0	0	1	0	0	0	0	0	0	0	0	0	0	0	0	0	0	0	0	0	1	0	1	0	0	3	0	0	0	0	2	0	0	2	0
gene.AAE3_00325	194	164	112	255	344	268	225	166	254	217	346	190	204	239	153	307	288	348	333	320	419	957	1128	877	620	450	367	316	398	368	193	338	337	527	336	321
gene.AAE3_00184	0	0	0	0	0	0	0	0	0	0	0	0	0	0	0	0	0	0	0	0	0	0	0	0	0	0	0	0	0	0	0	0	0	0	0	0
gene.AAE3_00501	70	64	34	82	73	75	70	50	48	67	71	64	75	70	68	39	68	69	36	50	48	50	44	49	57	37	56	87	45	45	68	108	68	165	99	102
gene.AAE3_00040	7	8	10	17	30	7	16	18	12	19	28	19	21	28	10	1	14	10	10	12	7	14	8	8	6	11	12	18	10	14	14	27	17	23	22	33
gene.AAE3_00777	393	302	254	125	151	145	156	109	114	120	113	141	156	142	82	127	117	118	89	150	58	419	382	381	292	171	247	310	277	340	163	374	344	303	322	386
gene.AAE3_00583	155	45	82	91	89	137	172	109	117	203	181	95	155	127	125	146	182	159	108	204	247	23	8	1	40	40	124	55	342	67	51	123	64	182	125	114
gene.AAE3_00396	198	229	142	214	242	339	204	176	157	250	175	244	300	380	152	202	171	201	136	217	162	277	356	210	207	152	84	230	194	203	115	247	193	176	169	167
gene.AAE3_00623	556	810	414	795	811	681	805	564	551	532	1082	535	733	914	483	462	1180	1140	980	1018	1286	1479	2069	1561	1088	1414	721	1886	1065	1318	935	2045	1410	716	1563	899
gene.AAE3_00799	0	0	0	0	0	0	0	0	0	0	0	0	0	0	0	0	0	0	0	0	0	0	0	0	0	0	0	0	0	0	0	0	0	0	0	0
gene.AAE3_00747	9	20	8	15	30	27	29	11	10	22	39	18	44	48	15	17	29	33	33	66	67	167	143	111	102	75	31	61	80	83	37	45	80	30	21	50
gene.AAE3_00252	189	477	157	284	319	256	93	45	111	76	118	147	190	204	48	81	183	205	200	119	294	1592	2044	1495	1142	1042	1909	427	2316	938	349	572	564	1863	3612	1230
gene.AAE3_00406	559	821	332	716	795	901	514	384	456	614	575	461	603	593	385	520	642	713	495	692	699	1184	1120	975	608	569	558	765	894	740	492	727	1026	620	755	673
gene.AAE3_00073	43	81	46	57	42	78	29	47	41	26	48	70	57	88	42	42	74	85	53	103	58	241	298	250	104	107	22	106	78	76	54	57	73	50	39	44
gene.AAE3_00532	103	85	67	94	138	114	127	81	122	116	279	114	76	162	86	191	167	133	130	232	196	86	148	123	111	109	59	108	192	96	69	169	136	145	158	149
gene.AAE3_00704	38	26	15	38	54	40	38	20	32	20	55	46	56	80	19	24	39	46	25	61	44	15	38	14	20	14	25	37	25	39	21	59	37	37	47	61
gene.AAE3_00544	181	183	219	227	253	218	211	135	145	167	244	201	224	253	92	145	294	285	237	343	283	490	644	478	290	323	266	272	365	350	182	284	260	296	279	236
gene.AAE3_00707	2	6	1	4	4	7	7	2	16	7	30	16	3	14	7	7	12	21	10	3	16	12	6	22	6	12	1	16	2	10	3	9	16	10	8	18
gene.AAE3_00761	43	11	11	21	9	32	25	17	17	10	24	24	15	19	17	42	72	59	40	31	30	36	33	30	22	24	43	30	36	34	22	46	24	69	44	68
gene.AAE3_00593	61	52	30	34	60	18	115	68	76	79	324	104	48	107	51	132	301	237	199	212	171	47	82	70	98	133	57	268	49	123	157	539	198	155	315	191
gene.AAE3_00258	66	25	32	28	20	8	93	40	46	28	276	55	53	53	41	23	202	108	42	58	24	84	117	261	161	306	104	258	22	225	159	215	64	122	241	164
gene.AAE3_00411	510	521	399	601	589	636	493	373	343	443	530	417	524	471	355	389	506	455	407	620	593	554	571	435	494	372	563	529	773	470	283	608	586	585	570	664
gene.AAE3_00579	2	11	0	2	2	11	1	2	8	4	1	4	3	2	7	0	5	2	0	5	4	10	4	7	0	4	2	0	1	5	0	5	2	0	5	6
gene.AAE3_00724	290	144	191	175	183	384	260	182	274	264	578	336	407	374	191	344	564	330	249	294	147	85	119	52	87	90	630	43	1576	28	40	76	23	495	239	340
gene.AAE3_00230	0	2	2	0	0	0	0	0	0	0	0	0	0	0	0	0	0	0	0	0	0	0	0	0	1	0	0	0	0	0	0	0	0	0	0	0
gene.AAE3_00531	295	248	178	126	134	114	198	93	96	172	213	256	206	240	114	104	151	137	82	132	91	178	209	137	156	119	203	228	198	192	184	328	318	475	237	329
gene.AAE3_00272	0	0	0	2	0	0	0	0	0	0	0	0	0	0	0	0	0	3	0	0	1	0	0	0	0	0	0	0	0	0	0	0	0	0	0	0
gene.AAE3_00072	63	77	56	95	118	86	101	54	80	80	228	122	115	140	57	165	185	189	168	197	167	228	314	192	186	171	116	146	183	118	117	181	129	195	195	176
gene.AAE3_00409	136	206	100	143	117	158	103	86	101	121	183	112	146	134	69	170	254	195	167	213	173	288	279	278	155	169	68	183	85	207	108	259	180	218	151	226
gene.AAE3_00196	16	30	11	14	2	9	7	5	6	19	11	7	3	10	8	11	47	13	9	26	28	35	35	39	25	24	17	16	12	12	9	20	23	16	10	19
gene.AAE3_00286	19	11	19	40	77	70	105	130	164	168	214	44	47	31	98	219	212	240	127	179	131	147	237	123	357	200	131	920	76	413	391	1749	672	932	1127	901
gene.AAE3_00640	10	6	10	5	3	10	4	2	9	14	5	8	13	10	4	1	13	14	4	6	8	11	18	8	9	9	0	11	0	6	12	10	15	4	1	12
gene.AAE3_00528	139	102	57	42	40	23	55	65	41	83	130	86	54	140	60	62	80	71	27	74	52	90	139	114	127	113	140	50	139	179	43	24	47	84	38	26
gene.AAE3_00293	0	1	1	2	8	0	0	0	0	3	0	0	7	0	0	0	0	0	3	2	4	0	0	0	0	0	3	1	4	5	0	1	0	2	0	1
gene.AAE3_00203	238	281	144	200	162	212	115	104	76	136	168	167	197	269	89	125	217	217	154	228	163	386	355	353	201	161	117	204	144	196	109	336	194	177	202	192
gene.AAE3_00334	5	13	2	2	1	1	1	3	2	1	0	5	5	0	3	5	4	6	0	0	8	6	7	11	5	1	4	7	7	5	12	15	15	2	10	2
gene.AAE3_00523	3169	2027	2493	931	998	953	1889	1199	1182	1429	1455	1724	1800	3028	800	1194	1984	2118	1393	2977	2574	3140	3378	3096	1929	2147	1226	2713	2338	2279	1569	2182	2030	2181	1818	1793
gene.AAE3_00570	109	171	107	202	343	273	160	193	182	227	165	192	201	221	135	218	286	235	233	252	238	226	215	173	175	102	173	234	250	194	131	320	267	216	202	292
gene.AAE3_00749	44	55	47	58	70	65	50	36	47	48	72	66	46	78	60	45	81	76	33	51	69	92	83	87	111	88	74	89	86	69	53	85	67	68	80	104
gene.AAE3_00214	77	113	67	98	135	150	117	99	103	156	152	114	109	218	121	171	155	186	153	189	334	152	126	91	118	110	97	245	233	155	98	294	259	188	197	256
gene.AAE3_00837	0	0	0	0	0	0	0	0	0	0	0	0	0	0	0	0	0	0	0	0	0	0	0	0	1	0	0	1	0	1	0	2	0	1	1	7
gene.AAE3_00125	4197	3310	3713	4867	6629	6293	7626	5288	5394	5334	8132	4103	4886	6335	4105	6674	6234	6131	5313	8982	7786	4228	4966	3232	4801	3599	6370	4089	10980	4790	2726	5503	4871	3195	7125	4540
gene.AAE3_00028	0	0	0	0	0	0	0	0	0	0	0	0	0	0	0	0	0	0	0	0	0	0	0	0	0	0	0	0	0	0	0	0	0	0	0	0
gene.AAE3_00032	0	0	0	0	0	0	0	0	0	0	0	0	0	0	0	0	0	1	0	0	0	0	0	0	0	0	0	0	0	0	0	0	0	0	0	0
gene.AAE3_00765	1137	1202	607	895	1051	992	957	545	703	802	1218	738	942	1047	541	1028	1243	1472	1068	1257	1027	1218	1573	1097	1057	707	856	1055	1375	919	647	1471	961	670	1365	1375
gene.AAE3_00842	55	29	35	22	36	25	50	31	32	23	45	34	31	44	25	29	56	46	48	64	42	35	24	27	26	19	17	47	27	33	26	64	66	98	68	88
gene.AAE3_00317	28	70	20	76	90	66	48	26	56	56	68	49	62	73	35	26	25	41	12	29	25	53	59	35	33	37	32	37	28	38	21	55	61	51	48	41
gene.AAE3_00778	240	240	180	149	122	203	253	151	250	250	503	179	156	262	153	237	410	363	298	508	306	526	694	565	479	494	385	697	570	381	335	1051	479	752	979	753
gene.AAE3_00208	5236	3508	4587	3574	3043	2265	4076	2469	2571	3334	4577	2413	3008	2672	2618	1892	4300	4006	2536	3565	2320	1564	1690	1357	2036	2185	2552	4096	2568	3278	2379	4831	2703	3154	3887	4083
gene.AAE3_00499	37	56	38	52	101	38	671	321	267	247	720	81	166	125	457	187	441	158	39	321	69	36	18	21	40	121	1211	79	473	86	158	147	85	993	425	362
gene.AAE3_00276	213	178	126	168	196	192	348	247	266	279	272	341	165	233	174	203	217	221	127	375	158	426	385	281	298	289	112	911	287	552	639	1247	780	822	595	941
gene.AAE3_00068	514	360	121	461	525	993	495	196	340	337	61	188	286	233	141	374	388	578	277	544	414	271	242	120	494	31	631	241	748	286	216	338	185	356	485	1965
gene.AAE3_00425	1	6	1	2	1	5	4	2	1	13	10	15	10	10	4	6	8	1	3	3	0	1	10	6	10	12	0	70	0	26	34	137	70	40	44	51
gene.AAE3_00177	0	0	0	0	0	0	0	0	0	0	0	0	0	0	0	0	0	0	0	0	0	0	0	0	0	0	0	0	0	0	0	0	0	0	0	0
gene.AAE3_00388	17	24	18	8	11	4	11	9	13	9	15	19	14	8	11	6	14	15	3	7	2	61	79	126	38	48	3	100	1	65	40	134	60	48	70	88
gene.AAE3_00190	440	552	261	445	520	470	431	327	378	374	643	404	392	548	411	389	629	548	463	625	572	753	861	702	540	493	381	454	486	412	226	517	438	435	474	442
gene.AAE3_00507	51	33	52	51	61	14	68	43	28	42	102	38	53	55	34	26	54	47	28	68	45	15	22	50	31	50	36	63	19	49	34	45	32	57	45	63
gene.AAE3_00698	9	5	6	3	3	7	2	0	4	5	3	2	11	8	0	2	6	6	4	4	1	9	20	14	3	9	2	28	3	15	20	27	26	22	17	16
gene.AAE3_00691	52	39	17	27	24	31	56	45	25	22	79	59	41	59	27	18	32	39	14	50	6	39	58	68	44	46	48	97	27	66	34	83	32	64	79	104
gene.AAE3_00808	3160	3752	2537	11768	9584	9916	8459	4370	8135	5630	6418	2890	3463	1820	5260	3500	3859	3130	1775	3029	3407	3576	2320	1682	2644	2688	4835	1942	6497	2965	1592	2249	3232	4189	2141	2226
gene.AAE3_00022	13	26	18	25	38	30	37	36	26	35	79	24	39	47	31	68	62	66	16	67	31	8	11	13	18	23	35	31	25	48	23	50	36	27	44	68
gene.AAE3_00482	392	410	241	272	330	237	219	167	197	272	356	260	267	257	203	251	331	308	247	377	387	571	662	595	490	369	206	768	261	591	468	976	786	766	685	830
gene.AAE3_00124	100	104	72	98	179	79	148	107	147	94	434	123	98	143	85	162	345	338	234	310	292	76	205	173	173	250	145	156	190	117	89	271	108	139	365	204
gene.AAE3_00452	1	0	0	0	0	0	0	0	0	2	0	0	0	0	0	0	1	4	3	0	0	2	1	1	0	0	1	0	0	1	1	0	0	1	0	1
gene.AAE3_00548	0	1	3	0	0	1	1	0	1	1	1	0	5	1	3	0	9	0	0	0	3	1	1	0	0	1	1	5	1	5	0	2	4	1	1	4
gene.AAE3_00218	4193	2138	2689	670	773	752	1948	1338	993	1610	1201	1909	1701	2261	780	1180	1416	1652	809	2133	1533	3028	3779	2787	1838	1362	1078	2004	1477	2077	1218	1355	2247	2544	980	1184
gene.AAE3_00308	15	4	0	9	8	4	4	4	13	4	18	11	11	4	4	1	1	4	13	3	11	17	15	17	13	4	21	44	15	16	25	54	39	31	27	26
gene.AAE3_00811	0	2	0	0	0	0	0	0	0	0	1	7	1	4	0	0	0	1	0	3	1	0	0	0	0	0	0	1	0	0	0	1	0	0	0	0
gene.AAE3_00603	28	6	21	10	20	6	13	3	6	19	13	4	11	14	10	8	15	17	11	26	16	18	32	18	20	15	13	16	6	18	5	12	12	13	19	26
gene.AAE3_00004	3	6	0	0	2	7	3	0	3	4	2	2	0	1	0	0	2	3	0	3	1	0	2	3	4	5	4	6	1	0	3	28	4	33	29	48
gene.AAE3_00235	30	84	5	5	10	6	14	1	1	30	20	67	29	53	5	0	20	8	219	13	21	7	1	8	8	12	3	279	4	150	338	17	337	63	73	31
gene.AAE3_00107	275	201	263	347	440	342	511	427	382	750	1227	516	386	445	507	1317	1966	1877	1124	1422	1050	165	162	103	161	129	242	160	241	191	173	189	220	538	220	303
gene.AAE3_00336	28	44	21	30	31	30	30	20	34	23	17	40	51	30	6	15	24	29	14	26	10	37	33	35	35	16	12	45	15	29	27	82	59	40	33	42
gene.AAE3_00065	80	78	65	133	168	118	123	101	103	126	200	118	112	107	69	108	217	138	141	350	371	74	102	67	142	170	110	224	116	203	135	270	242	402	289	329
gene.AAE3_00197	0	0	0	0	0	0	0	0	0	0	0	0	2	0	0	0	0	0	0	0	0	0	1	0	3	0	0	0	1	0	0	0	0	0	0	0
gene.AAE3_00371	61	55	30	36	60	93	44	21	40	47	113	53	43	52	39	22	53	47	36	64	48	42	71	53	51	51	23	31	50	35	29	51	28	71	48	49
gene.AAE3_00281	42	27	25	43	21	23	14	23	15	24	28	25	31	32	10	33	32	22	22	16	60	21	19	10	20	17	23	30	34	40	9	20	26	18	26	27
gene.AAE3_00302	0	2	0	0	0	0	0	0	0	0	0	0	0	4	0	0	0	0	0	0	0	1	0	1	0	1	0	2	0	1	0	0	3	4	5	2
gene.AAE3_00342	159	186	86	184	175	222	159	105	129	184	316	196	206	306	80	188	245	283	209	234	189	411	473	382	199	206	85	198	106	156	154	176	178	190	171	152
gene.AAE3_00821	173	165	114	112	112	100	57	38	65	59	45	95	82	75	34	18	47	59	70	123	99	194	189	201	156	125	57	139	64	136	80	151	169	230	86	157
gene.AAE3_00784	3766	1553	2485	1138	1641	1130	2587	1548	1512	2010	4200	2197	1451	2526	1113	3303	3214	3132	3056	2641	2394	1306	1814	1221	2847	1583	2014	2607	3268	1690	1734	3133	1609	2391	3736	3745
gene.AAE3_00133	162	174	90	230	305	229	230	139	179	166	347	200	253	239	108	120	494	331	595	1154	965	343	341	332	257	294	179	233	260	200	166	348	131	167	276	258
gene.AAE3_00428	163	143	149	151	202	234	226	149	178	160	463	250	177	339	119	342	411	477	379	535	531	397	546	343	284	352	128	329	269	212	144	338	186	224	294	248
gene.AAE3_00680	11	13	3	5	8	5	1	4	3	1	3	4	4	3	0	7	2	1	0	0	6	26	12	19	12	8	2	16	5	6	8	8	10	11	2	12
gene.AAE3_00619	48	39	35	58	50	31	52	59	35	42	66	35	46	59	38	32	69	54	32	82	33	54	46	55	57	37	42	74	22	64	52	68	53	85	68	77
gene.AAE3_00417	2	10	10	65	105	105	1747	1586	977	1363	2274	344	474	415	1135	701	898	176	417	1487	864	99	38	16	235	365	3180	68	2155	272	120	180	28	852	1189	315
gene.AAE3_00771	0	0	0	0	0	0	0	0	0	0	0	0	0	0	0	0	0	0	0	0	0	0	0	0	0	0	0	0	0	0	0	0	0	0	0	0
gene.AAE3_00381	490	330	304	559	689	759	587	366	572	655	788	379	378	345	381	619	738	941	839	909	998	293	275	226	335	254	460	234	919	311	174	371	285	625	585	464
gene.AAE3_00635	3159	5648	2628	1746	1851	1641	967	697	953	1014	1439	1294	1468	1675	839	967	1232	1087	920	1470	1738	8742	9762	8742	3301	3785	749	4617	626	4494	2684	3932	5012	2450	1915	2677
gene.AAE3_00401	13	20	32	23	29	22	13	17	32	23	11	33	39	38	9	33	18	27	14	10	25	30	33	40	25	21	33	57	20	32	48	54	56	79	36	62
gene.AAE3_00791	41	61	28	73	79	59	47	32	29	44	61	59	58	67	27	55	45	60	37	32	53	72	74	61	55	49	30	43	43	46	20	28	38	43	43	24
gene.AAE3_00798	0	0	0	1	0	0	0	0	0	0	0	0	0	0	0	0	0	2	0	0	0	0	0	4	1	0	0	1	0	1	2	1	2	0	1	1
gene.AAE3_00127	502	387	154	516	626	620	561	315	369	461	536	533	546	766	292	513	655	757	545	971	525	1453	1324	1025	755	641	355	841	547	659	536	839	543	591	719	830
gene.AAE3_00047	5	12	0	24	15	7	10	3	7	1	3	6	3	6	3	2	2	0	1	0	1	36	29	20	21	24	5	12	14	16	4	15	6	9	10	8
gene.AAE3_00781	9	8	0	30	21	17	34	12	11	7	26	10	8	7	8	14	25	17	14	13	14	10	3	6	3	9	0	3	2	2	2	3	2	6	5	0
gene.AAE3_00153	67	28	30	18	22	31	31	26	13	46	36	41	16	16	16	29	21	19	17	9	24	4	6	2	0	7	3	6	1	11	9	14	11	28	4	6
gene.AAE3_00668	1959	1183	1784	1983	2645	2180	2723	1980	2801	2472	5526	2065	1943	2240	1435	3769	5769	4931	3822	5618	6986	857	911	468	2716	2232	3501	2632	7367	2734	1936	4133	2283	3304	5936	4339
gene.AAE3_00117	122	117	81	158	241	182	202	149	208	268	311	176	161	178	144	237	226	234	218	332	274	77	100	67	99	63	108	94	177	110	50	159	93	201	218	192
gene.AAE3_00013	154	144	112	154	142	250	148	133	116	197	202	117	176	189	159	118	151	153	138	247	239	219	188	141	128	116	115	153	169	189	70	148	167	255	135	140
gene.AAE3_00143	0	0	0	0	0	1	0	0	0	0	0	0	0	0	1	0	0	0	0	0	0	0	0	0	0	0	0	0	0	0	0	0	0	0	0	0
gene.AAE3_00470	103	113	86	129	119	102	125	62	76	113	172	112	115	75	95	86	122	143	86	74	104	99	111	81	138	109	147	107	141	161	76	153	144	192	149	152
gene.AAE3_00081	251	509	174	507	503	360	395	250	277	326	616	382	383	366	253	347	586	627	358	422	355	926	935	930	745	735	363	940	323	839	525	863	987	934	649	649
gene.AAE3_00582	4	1	0	0	3	0	5	4	8	6	10	19	16	8	0	10	4	19	3	13	20	28	51	34	31	42	39	202	38	104	148	429	270	836	279	201
gene.AAE3_00732	0	0	0	0	0	0	0	0	0	0	0	0	0	0	0	0	0	0	0	0	0	0	0	0	0	0	0	0	0	0	0	0	0	0	0	0
gene.AAE3_00285	81	75	90	97	106	70	90	51	57	73	95	82	89	71	58	68	107	151	94	101	115	80	71	40	74	67	81	38	97	48	34	74	57	75	74	85
gene.AAE3_00624	156	231	98	261	328	245	147	128	85	185	195	178	204	179	77	84	116	110	97	242	158	379	387	294	150	154	87	298	128	224	147	322	286	209	190	326
gene.AAE3_00783	1058	669	821	798	938	682	895	593	604	667	1524	560	468	485	399	744	1159	953	862	1561	1104	216	272	150	514	413	588	632	643	542	323	874	442	487	1082	595
gene.AAE3_00163	0	0	0	0	1	4	0	1	1	0	2	1	1	0	0	0	1	0	1	0	0	0	1	0	2	0	0	0	0	0	0	0	0	0	3	9
gene.AAE3_00134	236	276	181	302	350	251	277	225	241	308	407	360	236	313	231	291	365	351	294	389	447	444	531	438	356	247	333	286	426	403	201	344	336	428	360	353
gene.AAE3_00160	56	39	23	41	32	34	47	45	36	51	74	60	24	35	39	39	67	54	23	44	23	46	30	23	19	12	27	43	29	16	32	40	45	113	44	57
gene.AAE3_00041	0	1	0	1	1	2	1	1	0	1	2	0	0	0	0	1	0	1	2	3	3	16	13	5	4	2	0	8	2	2	1	6	9	14	13	21
gene.AAE3_00061	5	0	3	1	0	1	2	2	0	1	0	7	1	4	5	0	5	3	1	1	0	2	4	0	2	4	0	1	0	2	2	7	10	6	2	16
gene.AAE3_00282	29	33	10	34	40	27	35	27	25	32	74	34	33	57	50	72	121	153	96	136	136	27	19	30	39	35	28	76	55	51	45	111	80	121	119	124
gene.AAE3_00519	308	436	211	328	374	337	255	182	231	329	544	397	397	443	251	255	566	599	540	573	636	1286	1505	1435	700	901	330	948	435	779	498	945	815	725	755	617
gene.AAE3_00267	87	49	63	77	103	75	115	50	79	110	95	121	99	76	40	89	42	73	22	50	43	22	16	11	29	15	23	12	60	9	14	21	12	25	44	34
gene.AAE3_00642	24	57	11	72	73	53	94	82	147	109	188	170	85	80	56	48	154	136	84	69	89	61	96	63	76	112	65	144	71	109	60	135	85	66	65	98
gene.AAE3_00129	4	9	0	1	8	0	6	5	13	7	4	14	6	1	0	3	7	10	3	1	18	3	1	3	6	4	4	14	10	11	5	21	22	22	20	12
gene.AAE3_00183	0	0	0	0	0	0	0	0	0	0	0	0	0	0	0	0	0	0	0	0	0	0	0	0	0	0	0	0	0	0	0	0	0	0	0	0
gene.AAE3_00463	21	146	5	80	103	91	85	69	43	47	207	82	58	72	32	58	107	48	30	60	67	29	17	12	27	27	53	2	19	11	11	11	12	22	35	11
gene.AAE3_00309	1135	1378	611	1589	2127	1919	967	657	641	757	594	1015	1433	1353	532	851	817	857	920	1802	1248	1134	1052	826	896	409	704	621	1582	717	367	667	597	561	701	808
gene.AAE3_00801	379	79	30	75	47	24	98	22	14	28	62	72	39	94	9	21	53	21	18	70	5	50	94	24	73	65	89	50	140	42	32	71	20	37	66	42
gene.AAE3_00746	27	12	21	14	31	24	26	20	19	25	58	25	25	21	8	13	25	10	22	53	41	439	516	393	332	231	18	255	61	224	84	117	266	20	32	26
gene.AAE3_00394	0	0	0	1	0	0	0	0	0	0	0	0	0	0	0	0	0	0	0	0	0	0	0	0	0	0	0	0	0	0	0	0	0	0	0	0
gene.AAE3_00556	10	11	12	9	6	12	15	4	11	3	31	10	12	3	6	9	16	9	12	12	8	1	9	6	40	22	8	403	9	194	258	819	337	333	393	416
gene.AAE3_00566	208	153	130	250	356	285	375	270	286	294	936	320	270	448	214	495	607	519	492	694	596	292	554	260	380	317	217	415	382	269	227	691	352	225	615	555
gene.AAE3_00261	8700	6107	6937	3631	3227	2576	3869	2615	2895	5266	6161	6363	4792	5137	3915	5527	9317	8300	4845	5678	4450	1408	1534	1247	1814	1790	2967	1817	2492	1683	1543	1881	1798	3632	2618	3518
gene.AAE3_00126	9	11	3	11	21	23	44	27	31	31	116	31	24	59	28	70	53	66	48	52	69	55	159	82	168	117	82	112	94	89	77	175	77	85	214	108
gene.AAE3_00418	94	74	83	108	77	48	155	98	96	127	243	102	125	144	110	97	149	112	102	101	179	171	124	179	146	201	184	261	122	233	190	343	311	344	291	299
gene.AAE3_00446	127	182	87	99	135	83	157	69	80	54	123	128	132	154	17	35	130	109	111	140	38	465	413	368	232	267	91	776	85	462	520	854	404	692	508	925
gene.AAE3_00480	2900	2759	2910	1842	1918	1708	1398	900	1107	1544	1874	1906	1685	1755	823	2075	3120	3360	3302	1897	2373	2087	2272	1924	1803	1334	1356	1489	1070	1680	967	1307	1794	1596	1027	1626
gene.AAE3_00229	0	0	3	0	1	0	0	1	0	0	0	0	0	0	0	0	2	3	0	0	0	0	4	0	3	1	0	0	0	2	0	0	0	0	1	0
gene.AAE3_00020	3	5	4	2	7	10	7	3	16	11	11	3	2	4	1	23	10	6	9	9	2	8	7	2	7	1	2	7	6	5	10	12	6	4	5	14
gene.AAE3_00326	1190	1145	1288	2182	2937	2326	1097	1128	674	1267	1387	1149	1812	1638	587	354	281	401	222	448	445	7008	5975	5532	2873	2875	660	2576	1081	2608	1487	2581	3098	1756	1066	1672
gene.AAE3_00667	0	2	0	1	0	4	2	3	0	0	2	3	1	13	2	4	0	0	9	1	9	6	19	18	10	2	3	9	1	2	1	9	5	2	13	5
gene.AAE3_00426	585	436	396	253	226	361	236	134	151	226	209	242	274	225	168	233	280	294	166	325	232	362	332	239	281	163	204	412	274	282	284	527	428	301	318	781
gene.AAE3_00545	97	172	82	159	201	77	126	83	87	84	107	154	130	100	67	50	89	91	76	79	68	262	274	294	142	187	87	168	40	183	109	132	136	125	124	137
gene.AAE3_00215	71	57	30	63	93	34	80	55	52	99	92	67	77	102	53	62	103	104	84	149	44	109	75	65	83	53	106	51	165	56	61	66	37	47	78	56
gene.AAE3_00490	750	947	628	625	549	390	490	353	412	476	784	624	672	662	458	280	810	779	413	583	393	1243	1304	1522	890	1138	582	894	431	925	483	717	686	746	777	663
gene.AAE3_00520	754	601	410	983	1162	1150	1426	681	678	868	917	830	820	785	676	1026	970	901	565	1458	726	927	762	543	800	539	911	554	1687	755	440	621	505	1184	606	775
gene.AAE3_00809	82	57	61	48	52	57	43	27	22	33	23	22	30	15	24	50	38	6	11	42	4	36	27	21	25	4	281	6	544	11	6	18	17	17	9	14
gene.AAE3_00006	4	2	3	4	11	8	1	5	10	10	10	5	6	6	5	0	5	3	0	3	4	7	10	9	1	10	14	10	8	4	19	50	10	54	18	44
gene.AAE3_00202	0	0	0	0	0	0	0	0	0	0	0	0	0	0	0	0	1	0	0	0	0	0	0	0	0	0	0	0	0	0	0	0	0	0	0	0
gene.AAE3_00300	0	0	0	0	0	0	0	0	0	0	0	0	0	0	0	0	0	0	0	0	0	0	0	0	0	0	0	0	0	0	0	0	0	0	0	0
gene.AAE3_00070	0	0	0	0	3	0	3	6	7	8	25	18	7	9	3	6	1	5	0	0	0	7	3	2	1	6	0	0	0	2	3	0	4	0	0	0
gene.AAE3_00287	327	288	281	608	592	483	484	351	432	413	876	371	402	399	360	303	619	415	314	695	619	193	197	121	283	288	307	237	486	315	188	343	211	358	375	293
gene.AAE3_00407	73	110	59	128	71	80	272	123	203	177	401	151	184	140	178	115	84	59	13	32	54	43	27	37	37	96	19	91	26	69	64	59	93	65	63	97
gene.AAE3_00056	0	2	0	2	16	2	1	3	5	0	2	5	0	0	0	0	0	0	1	0	0	8	0	1	1	1	3	4	0	0	3	1	1	7	5	0
gene.AAE3_00091	446	482	326	420	339	343	430	327	301	402	585	415	449	377	481	226	470	460	228	467	358	541	529	641	375	520	370	561	439	591	332	543	435	750	464	639
gene.AAE3_00533	338	335	209	444	517	305	553	366	335	437	785	485	477	484	351	733	1443	1036	633	986	754	203	232	240	149	208	217	351	246	250	297	407	225	782	411	568
gene.AAE3_00195	438	397	278	338	377	338	421	240	169	306	506	264	263	327	186	317	562	520	294	541	297	382	407	207	366	269	308	324	518	267	223	384	281	414	416	373
gene.AAE3_00511	285	336	140	381	523	460	350	239	350	256	791	313	394	537	181	397	623	538	563	742	592	603	776	555	394	394	249	393	638	335	232	557	283	267	658	329
gene.AAE3_00696	0	5	3	0	1	0	0	0	0	0	0	0	0	0	0	0	0	1	0	4	0	0	0	0	0	0	0	2	0	0	0	2	2	3	0	0
gene.AAE3_00764	159	110	82	132	167	254	267	146	166	138	296	139	140	187	111	321	498	413	360	395	551	528	467	200	345	284	410	434	869	314	329	712	370	632	590	965
gene.AAE3_00251	142	131	111	126	203	156	213	132	177	134	401	195	155	264	95	272	332	452	223	266	264	353	685	385	414	335	249	307	371	279	190	394	228	255	548	334
gene.AAE3_00315	35	65	59	23	32	40	49	38	29	50	94	49	37	44	30	40	30	31	10	42	40	59	54	69	42	40	32	42	25	53	36	39	49	58	34	35
gene.AAE3_00221	63	65	74	28	34	31	14	13	18	30	37	30	22	21	18	20	35	32	21	46	35	16	24	15	23	19	14	21	20	19	11	31	10	13	22	91
gene.AAE3_00316	13	14	16	5	12	14	14	12	4	6	21	6	26	12	4	21	12	8	7	7	2	59	86	48	39	18	8	39	15	21	18	48	19	12	39	32
gene.AAE3_00412	27	17	17	22	22	27	32	33	26	30	48	45	23	25	30	22	17	23	23	42	23	18	18	26	22	28	18	22	17	22	12	34	24	46	44	27
gene.AAE3_00003	15	11	24	14	24	13	21	17	16	23	43	14	22	25	8	23	35	23	9	38	15	41	57	54	49	62	27	67	12	62	43	69	34	52	47	67
gene.AAE3_00292	24	36	33	151	211	476	49	15	81	36	13	81	186	43	31	17	28	28	18	25	18	267	155	243	47	44	56	82	17	74	49	101	142	138	69	196
gene.AAE3_00477	13	17	11	40	16	7	82	26	24	8	94	16	30	13	16	4	29	6	2	14	5	9	15	15	17	36	23	34	8	57	20	10	7	14	38	22
gene.AAE3_00776	2151	2956	627	483	339	157	230	117	345	1412	1024	290	262	450	250	676	273	507	504	272	40	17	21	8	21	9	118	19	10	21	12	15	17	24	13	12
gene.AAE3_00584	1271	711	981	395	400	314	334	208	205	373	391	552	435	427	195	192	205	189	129	394	245	373	463	384	394	301	269	441	274	407	338	522	457	1123	443	973
gene.AAE3_00741	7	3	6	9	5	0	9	4	3	15	72	15	2	18	11	13	83	64	77	35	38	11	5	11	14	33	20	20	12	9	9	23	11	39	26	20
gene.AAE3_00187	23	6	4	0	3	7	11	4	8	15	20	0	1	4	0	20	11	24	25	20	24	23	25	14	20	17	17	25	42	12	8	21	13	25	37	24
gene.AAE3_00180	0	0	0	0	0	0	0	0	0	0	0	0	0	0	0	0	0	0	0	0	0	0	0	0	0	0	0	0	0	0	0	0	0	0	0	0
gene.AAE3_00092	185	211	163	132	209	173	245	172	189	146	348	184	120	254	330	490	255	318	236	528	248	187	277	227	215	132	88	235	234	139	106	295	185	104	212	219
gene.AAE3_00335	2	5	1	0	0	0	1	2	0	0	0	2	1	2	0	8	0	1	0	1	5	3	6	1	0	1	3	0	0	1	5	4	4	1	0	1
gene.AAE3_00364	5	4	8	1	0	0	0	0	3	4	0	1	1	1	0	0	1	1	0	2	3	110	191	114	61	58	15	31	12	45	23	13	31	3	7	7
gene.AAE3_00500	115	77	96	109	134	195	241	188	205	201	367	123	98	182	187	287	286	274	150	307	222	106	216	114	102	78	98	134	151	114	88	219	149	86	151	158
gene.AAE3_00723	188	118	72	146	140	125	181	92	123	126	202	190	152	166	99	182	212	201	105	173	106	183	172	113	118	116	120	136	185	169	97	159	98	194	127	204
gene.AAE3_00026	0	0	0	0	0	0	0	0	0	0	0	0	0	0	0	0	0	0	0	0	0	0	0	0	1	0	1	0	0	0	0	0	0	0	0	0
gene.AAE3_00048	14	43	5	428	224	97	487	6	608	75	319	71	12	12	78	16	54	232	9	14	9	13701	15759	15257	6610	6511	2003	559	753	2139	347	296	620	7	9	2
gene.AAE3_00219	198	248	137	233	277	278	203	140	183	169	247	254	203	214	124	218	283	295	242	337	325	285	379	316	239	179	193	387	336	303	255	544	393	245	487	397
gene.AAE3_00055	276	642	73	118	143	148	89	76	39	103	166	167	255	212	100	79	50	84	115	299	79	3	0	1	3	3	7	2	6	1	5	14	16	26	4	7
gene.AAE3_00365	0	6	2	1	0	0	3	2	0	4	11	3	0	2	5	3	1	5	10	11	5	27	113	84	60	72	5	32	3	27	15	40	18	17	27	17
gene.AAE3_00471	2	8	4	9	10	2	27	11	8	11	41	6	5	8	4	9	44	41	24	7	12	15	29	38	51	57	59	23	12	23	31	48	11	132	75	85
gene.AAE3_00751	0	0	0	0	0	0	2	0	1	3	0	0	0	1	0	1	0	1	0	0	0	0	0	0	1	0	0	1	0	0	1	0	0	3	0	0
gene.AAE3_00705	33	15	13	44	45	45	75	67	70	50	147	61	44	76	56	118	74	70	58	125	125	51	44	42	73	45	27	47	65	31	30	92	41	40	97	79
gene.AAE3_00481	107	118	90	94	96	37	106	61	96	71	256	163	119	135	95	55	163	178	77	107	118	122	203	218	152	187	129	129	97	139	90	124	125	215	95	118
gene.AAE3_00244	0	2	0	2	4	2	6	1	3	0	5	9	1	0	1	4	2	3	2	3	3	1	4	3	9	5	2	3	9	2	0	5	0	2	0	0
gene.AAE3_00600	61	53	34	20	22	18	27	15	17	12	11	22	18	20	11	15	15	19	15	15	14	25	14	12	19	7	10	29	26	16	10	33	11	10	27	29
gene.AAE3_00612	197	94	75	184	164	143	256	175	185	207	273	152	147	134	124	108	183	118	110	153	101	104	84	83	156	107	217	113	233	148	74	98	98	159	172	151
gene.AAE3_00634	15	9	12	7	10	14	15	7	12	10	20	10	9	5	1	0	9	6	2	8	8	28	15	20	13	11	2	17	14	5	3	18	10	12	7	11
gene.AAE3_00027	0	0	0	0	0	0	0	0	0	0	0	0	0	0	0	0	0	0	0	0	0	0	0	0	0	0	0	0	0	0	0	0	0	0	0	0
gene.AAE3_00033	0	0	0	0	0	0	0	0	0	0	0	0	0	0	0	0	0	0	0	0	0	0	0	0	0	0	0	0	0	0	0	0	0	0	0	0
gene.AAE3_00179	0	0	0	0	0	0	0	0	0	0	0	0	0	0	0	0	0	0	0	0	0	0	0	0	0	0	0	0	0	0	0	0	0	0	0	0
gene.AAE3_00697	31	20	17	28	16	7	19	13	14	9	17	19	16	14	2	8	2	4	3	9	9	8	16	3	11	8	7	21	7	13	21	22	14	50	22	63
gene.AAE3_00038	4	0	4	4	1	1	0	1	0	0	1	0	0	1	3	0	3	0	0	0	0	0	0	0	0	0	0	2	0	0	0	5	0	0	0	0
gene.AAE3_00303	10	19	11	4	3	0	8	2	1	4	8	14	1	11	0	0	1	3	1	0	0	0	5	5	3	2	2	6	1	6	8	4	5	2	6	3
gene.AAE3_00067	509	252	347	280	351	219	727	418	396	412	1028	262	475	428	268	247	249	129	112	690	224	93	79	44	170	214	213	212	255	188	90	249	120	75	234	116
gene.AAE3_00785	15	39	33	23	40	48	36	30	26	43	53	41	30	41	40	34	40	32	23	48	62	39	55	52	43	11	15	24	22	19	19	33	18	22	66	29
gene.AAE3_00814	1	1	1	4	8	3	2	8	4	17	12	12	10	18	0	14	32	22	6	39	36	1	5	6	1	1	1	2	0	0	6	1	0	6	3	0
gene.AAE3_00451	1	0	0	4	0	1	1	0	0	0	6	0	1	1	0	2	2	0	1	0	0	6	5	4	7	1	2	7	2	7	4	3	2	10	1	1
gene.AAE3_00843	142	139	103	116	115	102	166	88	121	112	247	170	136	136	65	66	99	82	32	100	35	40	39	35	29	43	103	18	172	12	14	18	10	48	38	12
gene.AAE3_00733	0	0	0	0	3	0	0	0	0	0	0	0	0	0	0	0	0	0	0	0	0	0	0	0	0	0	0	0	0	0	0	0	0	0	0	0
gene.AAE3_00489	8	13	25	13	4	8	9	4	6	3	14	14	6	14	2	8	10	13	7	12	8	18	15	21	4	16	5	14	7	12	10	11	13	8	11	17
gene.AAE3_00780	595	1195	243	2089	1610	1099	1229	667	666	900	998	751	735	605	525	296	344	347	81	328	90	1870	1321	1566	385	490	369	47	350	164	36	67	43	124	51	63
gene.AAE3_00692	19	4	11	5	6	7	5	4	6	5	11	7	9	14	9	1	6	4	5	4	0	0	9	4	5	4	5	12	3	6	3	4	2	22	9	15
gene.AAE3_00260	37	37	25	43	79	60	65	36	33	49	63	58	34	91	43	50	41	52	43	60	62	196	138	125	61	77	39	64	56	49	25	54	43	40	45	42
gene.AAE3_00240	74	72	47	132	151	122	141	90	104	76	254	81	100	128	67	149	214	121	209	513	381	60	80	56	40	59	50	30	68	50	36	54	43	41	68	77
gene.AAE3_00337	8	0	2	5	2	0	5	3	3	8	3	4	5	4	6	1	15	8	2	2	7	9	11	9	6	15	15	7	7	14	9	14	2	18	24	21
gene.AAE3_00380	32	38	9	89	80	91	83	26	55	34	60	45	41	35	23	12	51	62	50	36	57	32	55	45	53	27	42	46	34	48	34	72	70	56	54	57
gene.AAE3_00779	60	66	36	94	116	56	83	62	77	53	109	56	71	85	26	48	49	35	33	97	60	32	29	33	14	11	29	53	35	26	27	67	38	27	45	16
gene.AAE3_00348	101	39	89	85	81	139	168	145	176	220	813	221	175	469	159	811	1429	979	897	1043	944	88	203	101	107	131	126	168	174	113	91	281	152	332	278	313
gene.AAE3_00400	97	85	78	140	141	147	127	113	113	153	201	107	91	172	142	209	416	300	326	349	384	151	188	181	343	231	444	290	741	273	224	516	354	352	649	472
gene.AAE3_00222	73	80	17	48	47	20	35	23	26	23	39	30	23	27	16	13	21	35	29	22	12	3	2	0	9	4	8	1	4	0	6	5	1	4	6	7
gene.AAE3_00608	93	131	64	268	290	308	310	217	243	208	531	176	198	256	369	375	483	393	352	607	586	279	261	189	241	322	324	368	815	262	213	562	357	326	503	382
gene.AAE3_00576	187	273	187	65	88	43	88	69	81	65	240	101	98	149	72	32	116	124	52	96	64	202	433	429	307	276	179	97	116	195	57	93	48	96	90	84
gene.AAE3_00257	19	15	7	24	12	21	26	13	25	23	49	20	16	13	7	6	40	56	33	34	14	135	214	181	207	134	71	183	50	159	88	172	200	61	113	95
gene.AAE3_00599	150	189	83	147	185	179	121	80	118	117	108	161	178	156	57	124	111	137	116	191	105	370	272	215	137	104	48	170	88	123	84	141	124	97	120	171
gene.AAE3_00079	51	64	52	68	60	62	35	36	46	62	64	81	63	108	59	42	79	84	38	56	35	72	74	83	47	39	34	43	12	43	14	39	66	68	29	48
gene.AAE3_00355	224	151	195	165	211	196	391	300	262	263	540	288	288	498	296	450	623	571	540	639	685	255	388	219	324	298	273	352	495	336	198	444	325	287	340	402
gene.AAE3_00675	0	3	1	0	1	1	0	0	0	0	0	1	5	0	0	1	0	3	2	3	0	1	0	0	0	2	0	5	1	4	3	8	5	3	6	2
gene.AAE3_00856	5	6	4	10	6	6	7	3	3	0	3	4	3	0	2	5	0	0	1	6	2	4	5	1	1	0	4	10	1	8	3	12	1	3	2	3
gene.AAE3_00014	14	17	16	13	3	6	29	15	17	29	71	24	9	21	6	39	42	24	20	17	18	8	13	9	17	27	16	17	9	22	25	41	17	23	39	22
gene.AAE3_00618	121	142	104	146	129	203	134	89	126	126	203	154	128	95	57	111	203	136	243	593	340	142	110	114	96	81	136	110	170	107	91	116	118	115	115	177
gene.AAE3_00819	5	2	2	2	1	1	0	1	1	2	5	2	1	0	1	4	0	2	3	0	0	12	3	1	8	2	1	10	1	9	1	5	12	3	1	11
gene.AAE3_00012	5	8	3	0	2	2	0	0	0	0	0	3	1	2	2	6	2	2	0	1	3	6	2	6	5	6	0	16	1	8	10	23	18	7	5	16
gene.AAE3_00649	0	0	0	0	0	0	0	0	0	3	0	1	0	0	0	0	4	0	0	0	0	0	0	0	0	0	1	2	0	3	0	4	2	5	0	1
gene.AAE3_00822	150	91	127	119	175	196	296	194	155	198	571	184	143	220	114	293	369	347	193	698	318	115	203	133	132	191	122	129	317	151	81	146	102	121	156	116
gene.AAE3_00836	75	58	60	75	105	48	111	71	81	90	192	90	88	113	53	53	99	119	59	128	104	52	68	55	118	89	73	126	84	86	69	145	117	174	133	145
gene.AAE3_13025	0	0	0	0	0	0	0	0	0	0	0	0	0	0	2	0	0	0	0	0	0	0	5	2	7	0	1	0	0	3	0	0	0	0	0	0
gene.AAE3_13013	97	110	56	156	201	201	205	154	183	126	471	129	143	219	123	320	333	252	243	386	293	149	239	168	127	175	58	157	171	111	67	178	83	62	164	65
gene.AAE3_13000	0	4	3	2	0	0	3	0	4	0	0	2	0	1	1	0	0	1	0	3	0	0	6	2	1	0	1	4	0	3	4	9	2	2	7	11
gene.AAE3_13024	0	0	0	1	0	0	0	0	0	0	0	0	0	0	0	0	1	1	0	0	0	0	0	0	0	0	0	0	0	0	0	0	0	0	0	0
gene.AAE3_13001	301	375	241	502	609	546	772	482	661	579	1273	455	620	689	487	1143	1082	974	882	1259	1235	196	210	71	266	224	496	156	668	183	85	280	153	94	357	123
gene.AAE3_13036	0	0	0	0	0	0	0	0	0	0	0	0	0	0	0	0	0	0	0	0	0	0	0	0	0	0	0	0	0	0	0	0	0	0	0	0
gene.AAE3_13016	0	0	0	1	0	0	0	0	0	0	0	0	0	0	0	0	0	0	0	0	0	0	0	0	0	0	0	0	0	0	0	0	0	0	0	0
gene.AAE3_13015	133	172	104	442	582	620	420	252	350	216	752	423	370	489	172	390	569	579	397	644	444	589	732	416	358	487	157	337	211	270	185	470	322	153	308	256
gene.AAE3_13021	0	0	0	0	0	0	0	0	0	0	0	0	0	0	0	0	0	0	0	0	0	0	0	0	0	0	0	0	0	0	0	0	0	0	0	0
gene.AAE3_13019	0	0	0	0	0	0	0	0	0	0	0	0	0	0	0	0	0	0	0	0	0	0	0	0	0	0	0	0	0	0	0	0	0	0	0	0
gene.AAE3_13002	314	372	237	424	519	441	387	331	308	432	711	357	401	490	386	556	624	568	584	627	623	670	732	604	483	504	321	537	535	530	401	646	684	979	581	578
gene.AAE3_13040	0	0	0	0	0	0	0	0	0	0	0	0	0	0	0	0	0	0	0	0	0	0	0	0	0	0	0	0	0	0	0	0	0	0	0	0
gene.AAE3_13005	104	48	31	31	36	47	47	39	62	35	150	59	27	47	31	83	186	140	124	97	144	91	241	122	249	232	172	276	409	242	226	512	200	588	561	659
gene.AAE3_13022	0	0	0	0	0	0	0	0	0	0	0	0	0	0	0	0	0	0	0	0	0	0	0	0	0	0	0	0	0	0	0	0	0	0	0	0
gene.AAE3_13020	0	0	0	0	0	0	0	0	0	0	0	0	0	0	0	0	0	0	0	0	0	0	0	0	0	0	0	0	0	0	0	0	0	0	0	0
gene.AAE3_13023	0	0	0	0	0	0	0	0	0	0	0	0	0	0	0	0	0	0	0	0	0	0	0	0	0	0	0	0	0	0	0	0	0	0	0	0
gene.AAE3_13026	0	0	0	0	0	0	0	0	0	0	0	0	0	0	0	0	0	0	0	0	0	0	0	0	0	0	0	0	0	0	0	0	0	0	0	0
gene.AAE3_13031	0	0	0	0	0	0	0	0	0	0	0	0	0	0	0	0	0	0	0	0	0	0	0	0	0	0	0	0	0	0	0	0	0	0	0	0
gene.AAE3_13039	0	0	0	0	0	0	0	0	0	0	0	0	0	0	0	0	0	0	0	0	0	0	0	0	0	0	0	0	0	0	0	0	0	0	0	0
gene.AAE3_13006	471	847	369	347	301	243	252	156	173	233	424	391	398	506	160	130	256	325	164	287	149	2393	2360	2346	830	1019	173	932	243	936	621	1002	829	949	567	826
gene.AAE3_13030	0	0	0	0	0	0	0	0	0	0	0	0	0	0	0	0	0	0	0	0	0	0	0	0	0	0	0	0	0	0	0	0	0	0	0	0
gene.AAE3_13032	0	0	0	1	0	0	0	0	0	0	0	0	0	0	0	0	0	0	0	0	0	0	0	0	0	0	0	0	0	0	0	0	0	0	0	0
gene.AAE3_12998	467	482	370	265	300	242	218	122	189	235	337	317	280	341	156	262	469	408	368	367	384	536	648	489	526	447	379	403	279	466	300	526	514	690	464	560
gene.AAE3_13038	0	1	0	0	3	0	0	1	0	2	0	0	0	1	0	2	1	2	2	1	2	2	2	0	1	2	3	0	2	1	0	1	2	4	1	1
gene.AAE3_13009	13	5	10	7	5	7	6	5	1	6	10	15	11	10	1	1	1	4	5	1	1	10	7	6	1	9	9	4	2	13	3	5	6	1	7	9
gene.AAE3_13037	6	8	0	6	9	2	0	2	1	5	0	16	10	6	3	6	8	9	6	6	15	1	1	0	1	1	2	11	8	7	2	12	5	4	30	21
gene.AAE3_12996	0	0	0	0	0	0	0	0	0	0	0	0	0	0	0	0	0	0	0	0	0	0	0	0	0	0	0	0	0	0	0	0	0	0	0	0
gene.AAE3_13010	0	0	0	0	0	0	0	0	0	0	0	0	0	0	0	0	0	0	0	0	0	0	0	0	0	0	0	0	0	0	0	0	0	0	2	0
gene.AAE3_13012	113	83	68	64	79	31	119	80	84	72	172	103	119	100	43	54	107	115	59	158	67	145	166	206	168	166	136	129	100	140	110	138	96	168	105	191
gene.AAE3_13008	287	2119	41	2720	2259	2394	1152	644	2622	579	1522	1224	1091	310	300	222	322	442	58	102	60	27	8	8	7	12	163	10	80	26	30	22	11	438	221	252
gene.AAE3_12997	0	0	0	0	0	0	0	0	0	0	0	0	0	0	0	0	0	0	0	0	0	0	0	0	0	0	0	0	0	0	0	0	0	0	0	0
gene.AAE3_13018	0	0	0	0	0	0	0	0	0	0	0	0	0	2	0	0	0	0	0	0	0	0	0	0	0	0	0	0	0	0	0	0	0	0	0	0
gene.AAE3_13007	2207	1232	1869	427	482	593	1555	1125	834	1179	1417	1527	1400	2406	515	1195	2117	2368	2003	3499	3354	2960	3875	2821	1719	1956	717	2089	1282	1721	1194	1868	2002	1411	1222	924
gene.AAE3_13004	548	537	303	450	392	438	496	281	286	370	350	349	352	482	263	302	363	358	236	486	209	659	549	381	346	332	229	375	385	325	224	394	250	324	272	461
gene.AAE3_13034	0	0	0	0	0	0	0	0	0	0	0	0	0	0	0	0	0	0	0	0	0	0	0	0	0	0	0	0	0	0	0	0	0	0	0	0
gene.AAE3_13003	99	82	105	68	84	74	159	32	60	48	126	84	78	86	47	74	108	93	26	101	39	83	89	94	94	65	101	124	57	80	81	110	44	124	116	227
gene.AAE3_13028	0	0	0	0	0	0	0	0	0	0	0	0	0	0	0	0	0	0	0	0	0	0	0	0	0	0	0	0	0	0	0	0	0	0	0	0
gene.AAE3_13011	86	70	15	53	88	90	55	51	67	71	118	68	83	134	55	47	90	72	75	81	80	133	225	143	93	96	44	92	55	85	62	129	108	70	106	97
gene.AAE3_13014	1244	1392	1093	1530	1722	1857	1788	1242	1115	1359	2251	1385	1512	1407	1228	1362	1892	1459	1324	2537	2156	1550	1699	1251	1512	1508	1764	1522	1855	1853	1000	1708	1660	1501	1418	1323
gene.AAE3_13027	0	0	0	0	0	0	0	0	0	0	0	0	0	0	0	0	0	0	0	0	0	0	0	0	0	0	0	0	0	0	0	0	0	0	0	0
gene.AAE3_13029	0	0	0	0	0	0	0	0	0	0	0	0	0	0	0	0	0	0	0	0	0	0	0	0	0	0	0	0	0	0	0	0	0	0	0	0
gene.AAE3_13017	0	0	0	0	0	0	0	0	0	0	0	0	0	0	0	0	0	0	0	0	0	0	0	0	0	0	0	0	0	0	0	0	0	0	0	0
gene.AAE3_13035	0	0	0	0	0	0	0	0	0	0	0	0	0	0	0	0	0	0	0	0	0	0	0	0	0	0	0	0	0	0	0	0	0	0	0	0
gene.AAE3_12999	30	27	26	63	45	29	54	35	56	34	105	60	46	52	28	60	66	78	18	59	48	9	15	6	9	11	20	19	16	28	5	37	32	27	26	26
gene.AAE3_13033	0	0	0	0	0	0	0	0	0	0	0	0	0	0	0	0	0	0	0	0	0	0	0	0	0	0	0	0	0	0	0	0	0	0	0	0
gene.AAE3_08329	9	14	6	11	7	11	8	2	3	9	8	5	8	8	1	3	4	12	3	4	2	21	24	15	5	6	5	7	6	2	3	3	1	9	3	3
gene.AAE3_08314	72	70	18	71	96	53	142	54	34	172	78	218	127	291	36	16	16	11	18	137	49	17	9	27	15	10	1	5	7	9	4	15	9	22	23	9
gene.AAE3_08271	17	14	15	22	37	28	23	29	24	35	28	18	29	5	19	11	27	19	37	56	30	23	26	22	16	29	11	26	11	25	24	53	20	13	22	30
gene.AAE3_08289	49	9	11	5	4	4	18	32	30	4	12	2	7	7	130	11	15	5	0	24	8	8	17	10	5	2	1	12	0	8	2	15	40	6	7	0
gene.AAE3_08353	14	21	16	11	24	13	49	13	12	21	43	18	32	17	20	9	36	20	11	33	23	31	38	38	48	31	43	47	41	54	11	54	41	55	55	44
gene.AAE3_08345	122	55	69	56	63	79	75	48	38	44	53	38	59	80	31	61	56	57	33	79	51	24	43	14	36	23	31	14	38	27	24	40	8	116	34	146
gene.AAE3_08361	353	247	233	288	347	395	309	274	279	530	607	339	249	374	327	422	393	438	219	460	411	1071	1377	930	1148	989	929	459	915	862	395	533	621	1145	692	809
gene.AAE3_08313	3	3	2	1	4	0	0	4	0	0	0	0	3	1	2	0	0	3	0	1	0	0	0	0	0	1	1	1	0	0	2	0	2	1	0	4
gene.AAE3_08281	0	0	0	0	0	0	0	0	0	0	0	0	0	0	0	0	0	0	0	0	0	0	0	0	0	0	0	0	0	0	0	0	0	0	0	0
gene.AAE3_08307	43	15	20	27	21	12	55	33	40	34	36	21	23	29	23	20	15	10	6	26	2	15	8	5	11	4	5	4	33	11	5	3	2	14	4	10
gene.AAE3_08260	44	75	35	117	106	149	73	46	78	60	122	101	53	59	33	64	94	110	70	136	104	43	64	49	45	34	38	31	47	54	22	62	40	30	45	38
gene.AAE3_08258	2	4	2	5	14	12	0	4	5	3	0	0	13	2	2	4	0	8	1	0	0	0	3	3	3	1	0	12	2	10	13	35	19	12	10	11
gene.AAE3_08265	8	5	8	9	9	3	1	6	15	4	15	5	1	7	7	7	4	13	5	3	1	4	6	8	8	7	3	5	14	7	3	15	5	2	4	1
gene.AAE3_08293	143	258	180	178	194	229	105	69	91	93	69	112	157	116	58	76	109	86	67	93	97	100	96	106	76	48	67	100	81	102	70	117	126	39	83	143
gene.AAE3_08357	0	5	3	2	0	4	3	4	3	0	0	1	0	4	0	3	0	1	0	0	0	0	0	0	0	0	0	0	0	0	1	3	0	0	1	1
gene.AAE3_08230	0	0	0	0	0	0	0	0	0	0	0	0	0	0	0	0	0	0	0	0	0	0	0	0	0	0	0	0	0	0	0	0	0	0	0	0
gene.AAE3_08255	0	0	0	0	0	0	0	0	0	0	0	0	0	0	0	0	0	0	0	0	0	0	0	0	0	1	0	0	0	0	1	0	0	0	0	0
gene.AAE3_08343	2	11	0	9	11	8	6	1	8	1	5	20	8	11	3	28	52	82	62	40	17	5	19	5	15	6	23	8	3	3	0	2	5	3	2	0
gene.AAE3_08300	142	55	75	14	22	20	53	35	35	80	44	61	47	37	29	81	64	54	36	42	19	66	39	37	27	23	48	40	80	62	12	23	34	40	46	52
gene.AAE3_08296	34	42	27	12	21	13	15	9	9	20	22	14	12	11	16	18	39	17	16	65	17	9	16	11	10	8	17	19	22	17	20	40	21	26	18	18
gene.AAE3_08321	21	30	16	24	25	19	23	9	14	15	23	31	44	19	7	10	14	23	12	11	8	14	7	14	2	16	3	23	5	24	31	48	30	83	49	36
gene.AAE3_08246	83	70	58	64	99	87	69	44	43	66	68	90	98	83	26	43	44	38	24	45	51	75	65	78	41	35	40	69	43	70	42	57	66	42	35	62
gene.AAE3_08298	14	10	2	7	4	4	8	7	9	16	13	14	13	21	10	16	45	19	17	34	45	8	11	5	9	4	7	3	14	7	9	8	9	14	18	6
gene.AAE3_08364	177	184	128	198	166	175	175	115	99	133	213	127	108	139	97	100	167	249	80	176	123	205	165	125	79	77	99	56	212	69	35	61	26	74	113	130
gene.AAE3_08253	0	6	0	0	0	4	1	1	1	1	2	0	0	0	0	0	0	2	0	0	1	0	3	1	1	1	1	0	0	6	3	1	2	1	0	2
gene.AAE3_08330	58	118	28	93	128	69	252	86	132	214	96	230	174	269	50	47	34	51	43	268	54	503	482	617	195	198	25	83	38	262	88	51	152	75	43	94
gene.AAE3_08252	16	11	23	31	41	21	36	36	25	55	37	33	45	69	18	26	47	42	29	66	30	12	23	19	28	25	13	60	26	53	34	96	56	30	95	73
gene.AAE3_08380	0	2	0	0	2	2	1	1	5	3	6	0	1	3	1	0	1	0	7	1	1	1	0	0	0	0	2	0	7	0	2	0	0	5	22	0
gene.AAE3_08242	1	0	0	0	3	3	0	0	2	5	0	1	1	5	3	1	0	2	0	1	0	1	0	1	4	0	0	0	4	0	0	2	1	0	1	6
gene.AAE3_08366	7	2	2	0	0	6	1	1	0	8	3	2	4	5	1	1	3	4	3	0	10	0	8	3	0	0	4	2	0	0	2	7	3	1	5	2
gene.AAE3_08302	3	1	5	4	4	2	8	8	3	1	2	1	5	1	1	0	2	2	0	4	4	3	1	3	1	1	2	3	0	1	0	6	0	7	0	1
gene.AAE3_08349	10	22	4	9	16	17	23	12	14	28	34	54	19	18	10	35	36	55	46	28	33	84	109	80	48	40	37	37	32	30	27	52	63	22	53	41
gene.AAE3_08324	226	256	166	313	381	211	444	236	247	302	565	301	322	393	276	206	418	339	215	438	281	465	416	448	350	286	333	425	428	391	334	490	368	521	459	449
gene.AAE3_08264	519	69	320	26	35	22	27	23	21	39	45	68	32	22	31	32	37	34	38	46	19	36	47	28	43	29	16	34	17	28	20	46	23	55	36	28
gene.AAE3_08375	17	3	9	15	11	19	31	27	26	16	70	10	11	24	13	26	56	44	30	47	42	19	34	17	22	20	14	29	12	22	26	48	15	39	31	43
gene.AAE3_08287	5	3	2	15	19	8	12	3	12	3	15	0	3	9	3	0	1	4	0	1	0	7	17	2	5	9	3	2	0	4	3	1	6	0	0	4
gene.AAE3_08236	0	0	0	0	0	0	0	0	0	0	0	0	0	0	0	0	0	0	0	0	0	0	0	0	0	0	0	0	0	0	0	0	0	0	0	0
gene.AAE3_08286	14	10	12	8	3	9	11	9	7	5	8	9	14	12	5	1	11	8	10	5	6	14	22	14	10	10	5	11	11	16	8	10	9	9	19	23
gene.AAE3_08247	0	0	0	0	0	0	0	0	0	2	0	1	0	0	0	0	0	0	0	0	0	1	0	0	0	0	0	0	0	3	0	0	0	0	0	0
gene.AAE3_08336	72	26	31	114	128	129	88	46	40	79	85	53	60	40	35	30	65	50	32	62	23	118	149	147	100	95	49	82	170	99	59	94	50	40	93	110
gene.AAE3_08249	71	34	57	80	107	46	113	71	103	88	122	89	93	63	73	52	77	125	75	92	132	21	16	16	22	41	43	74	35	63	62	172	70	138	150	93
gene.AAE3_08261	23	45	11	18	23	36	10	7	6	20	4	36	39	22	9	16	17	10	4	16	4	44	34	39	11	12	4	71	1	45	37	84	67	30	35	58
gene.AAE3_08270	3	1	0	1	8	13	6	5	7	4	3	0	14	4	15	38	11	25	3	71	22	0	3	1	4	11	4	32	9	18	10	17	24	9	23	25
gene.AAE3_08223	6	9	8	7	13	8	4	8	2	3	3	6	9	0	1	4	3	8	3	3	3	13	9	13	4	7	3	5	2	19	0	9	4	3	6	8
gene.AAE3_08371	28	30	20	25	33	31	44	24	23	29	31	42	36	26	12	46	46	35	19	31	26	31	25	20	17	30	27	18	11	31	16	21	16	36	31	41
gene.AAE3_08291	0	0	0	0	0	0	0	0	0	0	0	0	0	0	0	0	0	0	0	0	0	0	0	0	0	0	0	0	0	0	0	0	0	0	0	0
gene.AAE3_08373	38	22	14	10	29	21	22	7	19	24	35	33	17	11	20	9	24	12	15	63	14	6	12	5	7	13	11	15	6	10	7	11	12	3	14	9
gene.AAE3_08347	10	12	6	1	9	3	3	5	2	2	3	26	8	2	1	5	0	1	2	0	0	4	13	5	3	2	5	6	0	2	1	3	2	0	1	0
gene.AAE3_08232	0	0	0	0	0	0	0	0	0	0	0	0	0	0	0	0	0	0	0	0	0	0	0	0	0	0	0	0	0	0	0	0	0	0	0	0
gene.AAE3_08362	9	10	11	11	16	13	3	10	6	17	18	21	15	20	13	8	14	20	15	19	22	22	26	22	12	20	6	72	4	22	32	94	39	48	46	46
gene.AAE3_08245	31	48	25	50	61	27	41	23	39	39	78	48	72	89	8	36	26	52	53	87	56	68	161	81	46	56	20	73	18	39	17	67	48	9	45	29
gene.AAE3_08378	215	312	63	262	180	90	417	143	391	183	361	391	238	166	96	91	44	85	9	41	7	249	309	121	198	346	112	2284	42	684	1316	4483	3145	1813	2909	1720
gene.AAE3_08332	14	13	10	4	8	6	7	15	4	20	47	9	12	15	17	33	26	30	54	66	72	19	20	7	193	215	9	1079	24	500	633	1208	995	685	956	1125
gene.AAE3_08284	133	82	152	109	223	139	234	115	160	178	251	146	164	169	119	172	191	172	129	224	171	70	90	46	155	94	178	163	294	166	93	318	136	300	307	217
gene.AAE3_08278	0	1	1	3	2	6	0	1	3	0	0	4	0	2	1	2	4	5	0	9	0	3	7	6	6	1	0	5	1	7	3	5	7	9	6	6
gene.AAE3_08250	1	9	10	11	14	8	12	9	10	4	23	12	12	6	5	8	16	14	10	6	2	18	16	17	12	16	13	18	9	13	11	15	4	13	14	26
gene.AAE3_08225	0	0	0	0	0	0	0	0	0	0	0	0	0	0	0	0	0	0	0	0	0	0	0	0	0	0	0	0	0	0	0	0	0	0	0	0
gene.AAE3_08227	0	0	0	0	0	0	0	0	0	0	0	0	0	0	0	0	0	0	0	0	0	0	0	0	0	0	0	0	0	0	0	0	0	0	0	0
gene.AAE3_08311	80	77	45	123	148	108	102	80	84	120	112	123	84	119	67	87	86	119	67	119	83	86	65	93	52	31	18	40	25	26	23	49	46	57	35	33
gene.AAE3_08268	1	0	3	2	12	8	9	0	3	1	4	5	6	1	0	2	3	1	0	16	6	3	3	2	0	0	0	1	0	9	0	1	3	4	1	4
gene.AAE3_08237	0	0	0	0	0	0	0	0	0	0	0	0	0	0	0	0	0	0	0	0	0	0	0	0	0	0	0	0	0	0	0	0	0	0	0	0
gene.AAE3_08351	81	89	26	97	154	70	122	57	81	77	214	94	98	122	78	105	179	151	133	227	144	201	260	202	202	181	115	156	67	127	113	242	107	183	194	142
gene.AAE3_08269	12	4	3	15	24	28	15	18	10	13	24	4	5	6	12	10	12	12	7	14	16	29	22	22	12	12	44	22	31	16	10	15	15	48	26	32
gene.AAE3_08328	23	23	15	26	57	44	38	11	27	21	35	56	29	47	3	18	22	21	39	26	48	120	138	105	81	55	33	45	53	69	42	59	50	42	58	45
gene.AAE3_08234	0	0	0	0	0	0	0	0	0	0	0	0	0	0	0	0	0	0	0	0	0	0	0	0	0	0	0	0	0	0	0	0	0	0	0	0
gene.AAE3_08381	586	146	534	211	236	288	296	198	311	370	1062	403	252	401	228	843	1084	1189	1087	973	1474	344	563	235	1313	749	660	1332	253	978	994	2958	1521	1640	1680	1977
gene.AAE3_08257	8	11	2	6	13	3	3	2	3	4	7	8	3	13	0	4	9	2	9	7	10	34	18	29	14	8	4	13	1	4	4	9	7	4	4	7
gene.AAE3_08355	0	0	0	0	0	0	0	0	0	0	0	0	0	0	0	0	0	0	0	0	0	0	0	0	0	0	0	0	0	0	0	1	0	0	0	0
gene.AAE3_08383	0	0	0	0	0	0	0	0	0	0	0	0	0	0	0	0	0	0	0	0	0	0	0	0	0	0	0	0	0	0	0	0	0	0	0	0
gene.AAE3_08295	239	139	141	191	254	88	405	268	219	278	455	214	170	284	218	131	386	262	140	418	196	252	313	300	470	299	548	301	365	380	237	373	163	478	370	442
gene.AAE3_08318	14	14	2	5	5	4	18	7	7	5	3	6	12	5	4	3	11	6	5	6	0	6	9	3	9	3	5	3	3	10	0	4	9	3	0	2
gene.AAE3_08229	0	0	0	0	0	0	0	0	0	0	0	0	0	0	0	0	0	0	0	0	0	0	0	0	0	0	0	0	0	0	0	0	0	0	0	0
gene.AAE3_08266	14	10	14	8	4	15	1	6	6	5	8	7	5	5	6	0	2	1	1	3	0	4	3	2	5	1	3	10	3	0	3	13	4	9	9	5
gene.AAE3_08331	36	36	40	35	18	20	34	7	18	43	62	48	32	33	29	33	36	27	31	40	122	10	15	9	30	47	36	86	49	71	64	157	125	287	131	295
gene.AAE3_08363	379	224	246	322	280	396	342	129	206	323	240	223	246	221	223	228	222	257	132	393	210	372	244	156	213	178	239	192	379	214	136	210	153	354	252	425
gene.AAE3_08342	12	7	11	4	9	6	8	1	5	5	15	3	6	1	4	14	6	10	5	9	12	9	6	14	3	9	3	10	4	7	4	14	5	8	4	3
gene.AAE3_08254	0	0	0	0	0	0	0	0	0	0	0	0	0	0	0	0	0	0	0	0	0	0	0	0	0	0	0	0	0	0	0	0	0	0	0	0
gene.AAE3_08341	1281	1414	860	1052	1048	1108	811	489	580	921	767	1323	1118	1090	676	1064	1166	1387	1097	1031	822	2445	2386	2087	1325	1090	710	1285	873	1446	809	1154	1546	1649	890	1374
gene.AAE3_08309	71	50	44	54	49	57	79	26	57	81	210	77	49	114	51	186	186	284	202	215	238	25	81	31	116	85	27	538	28	189	193	396	410	87	221	126
gene.AAE3_08239	1869	1186	1376	628	949	917	2587	1670	1232	1289	1984	2064	2143	3762	558	2119	2557	2952	2920	5522	5598	5238	8070	4598	2964	3414	862	3489	1799	2706	1791	3140	3680	2118	2125	1340
gene.AAE3_08299	143	152	84	109	153	182	73	57	85	76	132	115	118	154	75	99	149	175	103	108	118	369	341	395	216	195	132	181	153	213	140	222	284	213	147	217
gene.AAE3_08259	25	46	23	56	36	43	18	13	29	26	28	51	55	59	18	7	22	28	12	45	35	72	86	73	56	62	7	175	11	119	115	143	173	99	74	114
gene.AAE3_08304	704	274	524	47	31	54	45	44	60	94	104	89	76	101	52	123	47	56	22	205	48	2	3	0	8	2	1	5	3	10	11	8	1	75	22	73
gene.AAE3_08273	7	25	2	14	46	21	15	8	15	11	39	26	16	23	13	27	69	52	65	62	133	36	61	70	42	23	20	61	12	41	38	71	39	23	23	48
gene.AAE3_08323	16	17	2	20	30	42	24	23	17	34	47	36	37	46	44	31	29	31	24	9	23	30	35	15	49	48	54	84	49	41	51	88	83	26	27	47
gene.AAE3_08306	0	5	0	0	0	0	0	0	0	0	0	0	0	0	0	0	0	0	0	0	0	0	2	0	0	0	0	0	0	0	0	0	0	0	0	0
gene.AAE3_08372	4	0	4	10	6	4	7	14	5	8	5	9	4	7	9	5	7	6	13	4	20	6	5	6	6	6	10	12	0	6	2	23	2	6	17	14
gene.AAE3_08251	116	109	62	134	146	132	109	51	78	121	125	137	171	142	45	108	119	116	109	120	152	116	149	124	114	69	85	129	88	115	80	191	135	138	139	146
gene.AAE3_08335	56	33	15	53	79	71	79	22	45	34	49	31	36	32	31	12	21	22	3	51	16	40	33	27	34	45	33	41	49	30	21	120	38	73	68	64
gene.AAE3_08367	114	98	56	140	158	115	130	94	109	123	232	143	108	109	71	86	103	171	74	120	123	125	109	110	132	97	108	77	123	101	71	134	72	161	130	105
gene.AAE3_08228	0	0	0	0	0	0	0	0	0	0	0	0	0	0	0	0	0	0	0	0	0	0	0	0	0	0	0	0	0	0	0	0	0	0	0	0
gene.AAE3_08292	20	10	5	22	15	7	20	8	19	12	30	29	12	8	10	21	27	10	13	27	3	37	40	28	27	18	9	34	14	15	5	23	32	27	16	18
gene.AAE3_08275	0	0	0	0	0	0	0	0	0	0	0	0	0	0	0	0	0	0	0	0	0	0	0	0	1	0	0	0	0	0	0	0	0	4	0	1
gene.AAE3_08350	2	2	0	1	9	1	0	1	3	0	0	0	5	0	2	0	2	5	0	0	0	10	2	4	8	6	9	2	2	4	4	5	4	7	4	1
gene.AAE3_08315	1706	1277	1075	1025	1300	1214	751	561	593	748	1056	1109	1217	1409	446	887	1208	1381	1232	1125	1211	1455	2071	1739	1241	877	1021	1454	1213	1192	793	1621	1606	1066	1524	1469
gene.AAE3_08325	17	16	9	27	33	27	26	6	11	15	9	17	27	35	2	7	10	15	15	8	33	13	28	21	12	16	15	11	10	17	8	14	16	23	28	15
gene.AAE3_08241	0	1	1	0	0	4	1	1	2	0	0	0	0	0	0	0	2	4	2	1	1	1	3	1	0	0	1	0	4	2	0	5	1	0	6	7
gene.AAE3_08376	0	0	0	0	0	0	0	0	0	0	0	0	0	0	0	0	0	0	0	0	0	0	0	0	0	0	0	0	0	0	0	0	0	0	0	0
gene.AAE3_08272	105	100	62	71	122	104	105	62	89	113	148	124	100	131	78	108	159	176	165	222	228	182	266	176	166	123	52	193	123	165	106	250	204	133	169	206
gene.AAE3_08297	126	116	78	133	137	85	107	97	121	116	180	166	156	154	127	78	196	143	92	93	71	142	151	141	123	101	85	117	109	139	97	108	112	216	142	174
gene.AAE3_08231	4	0	3	3	8	2	0	4	6	1	5	1	4	2	4	3	8	3	5	8	3	0	0	3	5	1	2	4	9	0	0	11	8	4	6	14
gene.AAE3_08317	29	38	23	43	38	52	88	51	57	71	140	73	61	94	51	86	153	112	99	170	164	71	80	47	64	40	52	58	78	44	36	124	76	84	95	106
gene.AAE3_08352	0	0	0	0	0	0	0	1	2	2	2	0	0	1	1	0	0	0	2	0	0	0	1	2	1	1	0	2	0	0	0	3	0	3	0	0
gene.AAE3_08243	19	15	7	3	9	11	9	6	8	14	11	2	6	5	13	0	12	6	3	17	6	9	2	2	11	3	15	8	31	5	8	15	6	33	47	44
gene.AAE3_08359	45	31	12	66	74	74	78	50	77	79	55	54	46	35	40	40	25	18	21	43	3	17	8	9	18	19	46	5	37	23	1	12	26	16	23	6
gene.AAE3_08374	6	4	1	2	7	6	6	1	0	6	3	0	1	0	1	3	0	1	2	0	6	5	0	1	2	0	5	1	1	0	3	0	6	3	4	2
gene.AAE3_08369	12	2	6	11	7	8	3	2	5	2	3	9	9	6	1	2	3	20	6	10	30	26	36	29	73	41	13	58	20	44	20	87	74	88	47	112
gene.AAE3_08326	412	275	384	372	418	244	850	520	332	605	609	420	409	426	615	239	348	211	187	497	249	241	292	279	290	368	481	422	281	465	302	344	391	845	328	389
gene.AAE3_08346	2	0	0	3	0	1	0	0	0	0	0	0	0	0	0	0	0	0	0	0	0	0	0	0	0	0	0	0	0	0	0	0	0	0	1	0
gene.AAE3_08344	140	122	71	76	83	75	80	62	105	112	165	127	69	94	94	396	1376	1372	1177	686	838	93	73	89	56	60	87	82	53	57	45	110	94	115	69	103
gene.AAE3_08224	0	0	0	0	0	0	0	0	0	0	0	0	0	0	0	0	0	0	0	0	0	0	0	0	0	0	0	0	0	0	0	0	0	0	0	0
gene.AAE3_08303	49	53	23	35	68	23	66	53	46	35	141	64	100	72	28	35	109	123	45	108	65	40	42	80	29	41	55	172	44	86	123	291	130	191	152	158
gene.AAE3_08285	151	137	128	144	179	119	163	106	102	109	181	123	174	145	52	68	108	103	59	97	102	122	100	77	100	110	179	100	185	182	86	111	110	179	144	136
gene.AAE3_08240	3	7	3	0	0	0	1	0	0	1	0	1	0	2	0	3	0	0	1	0	3	0	0	0	0	0	0	0	5	2	0	0	3	0	0	3
gene.AAE3_08338	0	0	0	1	1	0	0	0	0	0	0	0	0	0	0	0	0	0	0	0	0	0	0	2	0	0	0	1	0	0	0	0	0	0	0	0
gene.AAE3_08356	0	0	0	0	0	0	0	0	0	0	0	0	0	0	0	0	0	0	0	0	0	0	0	0	0	0	0	0	0	0	1	0	0	1	0	2
gene.AAE3_08226	0	0	1	0	0	0	0	0	0	0	0	0	0	0	0	0	0	0	0	0	0	0	0	0	0	0	0	0	0	0	0	0	0	0	0	0
gene.AAE3_08283	108	215	71	322	289	275	238	147	194	143	253	219	286	241	101	109	169	133	75	135	99	177	233	244	95	90	41	63	36	83	43	97	81	34	34	37
gene.AAE3_08290	126	78	59	86	93	83	78	57	48	41	95	93	53	108	47	77	70	85	54	78	84	81	102	107	50	42	41	39	64	42	29	29	45	44	56	48
gene.AAE3_08248	21	21	24	39	43	35	23	24	15	31	8	21	39	40	17	21	8	12	24	31	17	28	24	15	35	4	13	21	7	22	23	21	10	12	24	16
gene.AAE3_08316	404	511	324	800	1179	1195	1261	797	881	773	2080	835	845	1254	655	1588	1895	2031	1603	2641	2466	1033	1381	952	1047	946	875	985	1596	815	609	1262	857	681	1153	993
gene.AAE3_08354	5	1	0	0	0	0	0	0	0	0	0	0	0	1	0	0	0	0	4	0	0	1	2	3	1	3	2	1	0	1	0	0	0	1	1	0
gene.AAE3_08377	25	20	12	22	72	57	60	29	41	35	117	32	59	29	18	61	97	85	90	113	107	34	57	19	45	41	45	54	70	45	32	112	60	41	117	46
gene.AAE3_08235	0	0	0	0	0	0	0	0	0	0	0	0	0	0	0	0	0	0	0	0	0	0	0	0	0	0	0	0	0	0	0	0	0	0	0	0
gene.AAE3_08263	19	3	12	10	28	19	27	26	15	17	37	25	13	6	4	17	44	47	26	26	18	12	6	7	6	11	3	5	11	5	1	10	5	8	7	7
gene.AAE3_08320	0	0	0	0	0	0	0	0	0	0	0	0	0	0	0	0	0	0	0	0	0	0	0	0	0	0	0	0	0	0	0	0	0	0	0	0
gene.AAE3_08308	21	29	8	49	44	33	43	46	24	48	73	78	49	55	15	37	64	51	20	39	21	32	23	45	20	30	19	49	20	18	29	43	37	59	32	55
gene.AAE3_08339	10	2	1	3	4	2	1	9	7	19	11	24	5	15	5	3	9	7	1	6	2	3	1	1	3	6	4	0	2	7	0	1	0	2	2	5
gene.AAE3_08379	3	5	2	2	0	1	5	0	12	2	6	9	8	9	2	7	5	7	0	0	5	5	2	6	16	4	0	0	0	7	2	4	5	4	1	2
gene.AAE3_08280	58	49	28	108	106	126	159	95	69	93	159	71	79	71	58	77	185	171	59	156	129	99	84	70	215	151	357	64	651	206	77	120	46	220	197	161
gene.AAE3_08358	120	157	134	83	76	78	50	44	47	88	107	84	57	57	69	58	118	85	63	96	160	124	195	147	104	114	50	76	55	145	59	86	122	121	64	117
gene.AAE3_08312	0	2	0	0	0	2	0	0	3	0	0	0	0	0	0	0	4	1	0	0	0	0	0	0	0	0	0	1	0	1	0	1	1	0	0	0
gene.AAE3_08267	2	0	2	8	4	8	8	2	8	6	31	7	3	9	8	24	36	53	54	58	55	1	9	5	1	0	1	3	4	1	2	1	0	4	1	0
gene.AAE3_08288	39	23	28	36	40	20	48	18	26	36	46	22	19	30	22	16	27	28	29	37	16	8	8	2	17	10	19	21	23	20	5	20	24	22	21	23
gene.AAE3_08282	31	41	17	2	2	2	1	0	3	2	0	2	4	1	2	3	1	6	0	13	6	0	2	1	0	0	0	0	0	0	0	0	0	0	0	0
gene.AAE3_08305	14	0	2	33	51	14	34	46	18	38	30	14	14	16	36	8	4	6	0	10	4	0	3	0	1	6	6	1	8	0	2	0	2	2	1	4
gene.AAE3_08368	2	2	0	1	1	3	0	2	2	6	0	9	1	0	0	0	5	1	3	7	0	0	4	2	2	2	2	2	0	2	5	3	2	9	3	11
gene.AAE3_08333	0	0	0	0	0	0	0	0	0	0	0	0	0	0	0	0	0	0	0	0	0	0	0	0	0	0	0	0	0	0	0	0	0	0	0	0
gene.AAE3_08301	47	21	27	21	11	13	12	7	3	4	8	3	7	6	12	6	17	5	7	4	5	8	4	2	3	5	10	5	5	4	1	3	6	9	2	2
gene.AAE3_08322	1436	997	1200	1566	1516	1617	1704	1047	1047	1568	1788	1166	1295	1236	1295	1097	1239	1190	877	1890	1354	1176	1055	786	929	975	1164	913	1434	1095	615	1119	1018	1342	1225	1238
gene.AAE3_08334	7	19	4	9	10	0	7	7	8	16	14	17	8	5	5	2	15	16	6	10	7	11	4	10	8	5	3	14	3	10	18	22	36	34	8	32
gene.AAE3_08327	1	0	1	1	1	3	13	2	0	3	9	2	5	7	10	4	8	8	0	6	3	6	7	20	0	18	0	6	0	4	4	0	5	4	1	4
gene.AAE3_08244	39	36	21	80	69	85	69	46	46	31	115	84	62	59	17	29	62	50	24	79	61	48	80	49	49	36	35	47	44	43	22	41	44	13	35	22
gene.AAE3_08348	1	0	0	0	0	0	0	0	0	0	0	0	0	0	0	0	0	0	0	0	0	0	0	1	0	1	0	0	0	0	0	0	0	2	0	0
gene.AAE3_08360	0	0	0	0	0	0	0	0	0	0	0	3	1	0	0	0	2	0	2	0	0	7	1	5	1	3	0	0	0	2	0	0	0	1	0	0
gene.AAE3_08256	18	14	8	8	15	13	18	5	4	15	34	21	13	7	6	11	5	17	5	3	3	44	68	42	32	24	14	34	18	25	19	73	39	92	64	125
gene.AAE3_08233	0	0	0	0	0	0	0	0	0	0	0	0	0	0	0	0	0	0	0	0	0	0	0	0	0	0	0	0	0	0	0	0	0	0	0	0
gene.AAE3_08262	2	0	0	0	1	0	0	0	1	0	0	0	0	0	1	0	2	0	0	0	0	0	0	0	0	0	0	0	0	1	0	0	0	0	4	1
gene.AAE3_08294	1480	1471	1181	1574	2460	2284	1746	1113	1455	1507	2181	1621	1597	1837	1108	1699	1865	2167	1840	2140	2209	1948	2101	1646	1741	1305	1471	1610	1776	1621	902	1988	1667	1310	1755	1746
gene.AAE3_08319	0	0	0	0	0	0	0	0	0	0	0	0	0	0	0	0	0	0	0	0	0	0	0	0	0	0	0	0	0	0	0	0	0	0	0	0
gene.AAE3_08276	32	33	17	62	66	55	60	26	59	68	109	65	53	31	64	74	101	76	41	122	110	19	25	18	25	41	27	73	34	49	47	90	89	37	51	49
gene.AAE3_08340	0	0	0	0	0	0	0	0	0	0	0	0	0	0	0	0	0	0	0	0	0	0	0	0	0	0	0	0	0	0	0	0	0	0	0	0
gene.AAE3_08365	545	119	416	45	42	32	40	35	83	73	78	93	56	158	38	25	57	49	27	98	24	1315	1242	1230	402	293	62	124	8	168	74	75	62	165	153	179
gene.AAE3_08274	11	12	4	24	10	10	4	9	9	15	9	19	21	28	4	6	1	3	0	3	0	21	24	25	22	18	3	28	3	29	10	43	25	7	20	13
gene.AAE3_08277	122	165	84	97	56	89	44	42	41	66	76	74	72	90	72	23	54	36	25	49	32	99	127	125	49	44	16	36	31	77	25	40	91	67	30	74
gene.AAE3_08310	3	1	4	1	9	17	6	2	6	4	13	11	3	5	2	10	9	13	58	35	91	6	26	14	72	59	15	110	11	82	23	72	97	12	17	29
gene.AAE3_08382	0	2	4	1	3	2	2	3	0	1	1	0	5	0	2	2	2	1	0	0	0	0	0	0	2	0	1	0	0	3	1	0	2	0	1	0
gene.AAE3_08238	9	10	4	6	9	18	5	7	1	7	8	5	9	10	5	10	3	7	3	17	7	8	4	3	8	3	10	4	5	12	3	2	1	13	16	10
gene.AAE3_08279	17	4	0	2	0	0	0	1	0	0	0	0	2	2	0	0	5	0	0	0	0	1	7	5	31	18	4	215	9	122	131	148	163	159	171	150
gene.AAE3_08337	9	10	5	14	29	14	5	2	6	8	5	7	1	7	8	3	3	7	1	18	1	18	32	14	25	18	6	13	12	12	6	18	20	17	4	7
gene.AAE3_08370	21	3	2	12	6	1	7	3	9	10	6	8	12	6	9	14	2	6	7	0	13	12	20	16	16	15	3	16	22	17	24	33	28	107	78	47
gene.AAE3_06854	0	0	0	0	0	0	0	0	0	0	0	0	0	0	0	0	0	0	0	0	0	0	0	0	0	0	0	0	0	0	0	0	0	0	0	0
gene.AAE3_06742	1906	144	753	37	58	94	92	34	297	53	74	57	38	27	38	60	164	85	116	129	91	10930	10366	11977	6779	3816	2029	464	293	1908	552	178	365	2152	285	1614
gene.AAE3_06745	18	15	22	33	44	56	32	31	57	42	63	39	40	52	24	52	56	46	31	51	67	21	29	3	29	24	19	50	39	9	15	53	23	19	32	38
gene.AAE3_06672	6	7	4	5	13	6	5	3	4	6	7	1	8	9	2	22	6	5	2	12	2	6	10	7	12	3	7	22	26	19	10	54	15	12	20	28
gene.AAE3_06850	0	0	0	0	0	0	0	0	0	0	0	0	0	0	0	0	0	0	0	0	0	0	0	0	0	0	0	0	0	0	0	0	0	0	0	0
gene.AAE3_06779	0	0	0	1	1	1	0	0	1	1	0	0	2	2	0	0	1	2	0	1	0	1	1	0	2	0	0	2	0	0	5	5	7	1	0	2
gene.AAE3_06670	28	29	47	52	55	44	60	17	38	26	55	38	35	59	38	38	55	28	44	77	48	67	86	47	78	43	46	65	117	123	55	94	78	80	65	136
gene.AAE3_06724	200	263	140	880	859	804	815	485	481	610	1054	503	644	557	395	472	505	424	308	777	495	128	82	36	147	127	307	66	312	119	81	93	58	166	143	166
gene.AAE3_06832	392	489	270	627	755	405	659	363	460	482	814	571	605	787	465	360	914	918	582	842	619	1311	1233	1484	823	879	572	1084	908	999	760	1059	778	696	1125	1343
gene.AAE3_06715	3	12	1	7	1	10	4	1	2	2	5	3	3	5	1	3	2	1	0	0	4	5	8	2	3	4	3	1	9	2	2	0	2	5	1	5
gene.AAE3_06682	73	70	45	77	52	18	72	41	35	47	81	44	64	89	55	19	58	54	27	81	43	73	91	93	92	84	53	80	48	65	52	31	40	58	47	38
gene.AAE3_06673	5	17	9	15	3	5	10	12	14	14	19	7	7	14	8	21	22	18	7	6	12	18	14	5	13	10	16	28	30	21	9	24	29	38	36	38
gene.AAE3_06739	262	111	306	188	166	177	238	155	181	335	579	345	363	495	195	738	1676	1679	1076	1103	716	199	199	110	264	197	616	151	360	160	85	148	128	184	153	100
gene.AAE3_06774	0	0	0	0	0	0	0	0	0	0	0	0	0	0	0	0	0	0	0	0	0	1	0	0	0	0	0	0	0	0	0	0	2	0	0	0
gene.AAE3_06719	2	19	5	16	32	19	11	4	11	19	7	11	25	11	7	1	11	12	14	10	14	29	43	25	18	21	6	17	6	19	11	11	30	16	10	18
gene.AAE3_06807	10	13	6	13	8	7	25	8	6	14	19	13	11	1	13	5	9	15	11	5	1	6	9	5	9	8	11	6	8	7	6	13	16	21	6	12
gene.AAE3_06782	1	0	0	2	3	5	0	1	0	1	0	0	2	4	0	4	4	0	0	0	0	2	0	0	7	1	0	1	0	2	3	0	3	1	4	0
gene.AAE3_06814	41	33	14	56	59	40	42	38	38	78	90	73	98	48	38	25	41	49	20	63	33	77	73	65	135	149	57	852	56	711	556	909	785	1170	469	815
gene.AAE3_06837	18	23	6	35	51	36	31	12	20	52	26	54	28	37	20	21	17	21	6	24	21	22	25	31	58	24	21	186	30	121	141	411	222	183	174	286
gene.AAE3_06728	0	0	0	1	0	1	0	0	0	0	0	1	0	1	1	0	0	0	0	0	0	0	0	0	1	2	3	0	2	0	0	0	1	0	1	0
gene.AAE3_06846	0	0	0	0	0	0	0	0	0	0	0	0	0	0	0	0	0	0	0	0	0	0	0	0	0	0	0	0	0	0	0	0	0	0	0	1
gene.AAE3_06754	134	156	159	168	135	30	110	66	88	47	161	90	96	92	70	15	28	29	5	31	30	631	894	995	778	815	116	928	135	999	395	238	480	130	148	188
gene.AAE3_06712	69	130	88	138	138	180	134	93	117	137	278	153	153	248	58	154	181	162	258	312	296	286	333	238	162	147	81	172	180	99	61	232	142	82	160	98
gene.AAE3_06843	10	7	5	18	25	11	21	24	17	18	33	22	12	23	15	10	44	24	19	20	8	16	20	24	21	32	28	28	19	20	16	19	5	33	37	23
gene.AAE3_06827	0	2	0	8	15	5	4	10	6	0	5	3	3	3	12	12	43	76	3	18	34	16	20	9	10	7	1	0	3	0	0	4	0	6	5	6
gene.AAE3_06835	0	2	8	0	4	2	3	0	0	2	0	1	1	2	0	1	1	1	5	0	0	3	8	1	1	1	1	2	1	8	0	1	4	5	4	5
gene.AAE3_06841	167	138	114	135	152	124	201	126	161	166	222	177	158	225	109	174	160	159	125	184	186	205	201	182	191	132	150	210	243	130	129	315	252	179	215	267
gene.AAE3_06762	0	0	2	5	2	1	1	0	2	6	7	3	2	4	8	85	486	507	164	12	4	12	0	0	3	14	265	6	8	4	6	23	10	9	2	17
gene.AAE3_06700	243	151	116	195	218	189	189	132	149	191	217	147	150	212	141	198	266	281	145	218	186	378	407	338	316	275	293	198	269	294	163	173	224	348	195	245
gene.AAE3_06777	13	2	3	1	1	1	7	4	0	5	0	0	0	10	0	0	0	1	0	0	0	3	0	2	2	2	0	6	7	1	0	7	3	6	6	5
gene.AAE3_06766	2	0	0	0	7	1	1	3	1	4	0	2	5	0	1	0	3	1	0	0	0	3	4	3	3	5	0	6	0	6	0	10	3	0	6	5
gene.AAE3_06761	99	66	47	78	97	72	121	61	58	84	147	67	89	65	62	64	88	99	39	101	79	73	86	60	79	65	89	63	94	92	47	72	71	128	76	90
gene.AAE3_06694	48	59	16	105	142	130	43	35	47	52	109	51	42	49	24	79	184	116	95	95	81	23	29	14	20	23	24	31	29	13	8	44	44	17	46	20
gene.AAE3_06721	273	322	191	300	455	383	425	265	271	280	367	312	351	521	292	439	577	510	546	973	655	946	1109	803	555	388	350	461	690	489	326	475	409	507	581	481
gene.AAE3_06787	23	13	23	38	15	21	61	37	40	24	101	17	34	19	49	32	66	57	36	88	58	20	17	13	27	27	57	19	51	16	26	42	30	60	61	43
gene.AAE3_06809	350	403	294	240	273	219	268	249	223	295	351	280	262	302	227	228	233	227	144	246	142	96	124	98	101	74	119	169	96	142	90	163	110	177	138	156
gene.AAE3_06737	136	67	58	111	185	206	322	166	305	197	404	130	159	219	91	295	349	314	324	278	301	1102	1361	923	841	576	651	1082	701	587	639	2038	863	412	1085	1265
gene.AAE3_06705	76	36	50	106	178	68	162	96	103	80	209	108	118	160	89	61	144	166	80	134	76	85	108	121	136	99	143	124	122	144	100	99	46	105	149	140
gene.AAE3_06770	1899	1034	878	1120	1205	1743	1833	1038	1668	1937	2354	2160	1392	1381	1196	1604	1661	1657	639	1258	922	224	264	156	230	226	1126	444	1121	315	248	632	493	742	724	719
gene.AAE3_06804	14	47	20	12	35	12	13	15	7	11	20	41	25	33	8	3	33	27	42	7	10	152	157	187	58	57	11	117	27	101	55	67	75	48	32	59
gene.AAE3_06730	31	65	31	62	56	73	40	45	58	55	64	44	49	51	62	46	68	64	55	72	43	137	145	151	51	89	48	65	48	84	28	68	83	71	45	29
gene.AAE3_06828	14	10	12	6	5	1	15	9	4	12	15	20	15	17	6	4	11	4	8	16	13	32	26	20	32	31	16	32	35	26	15	27	59	23	33	32
gene.AAE3_06713	43	85	71	44	48	59	60	45	53	40	75	32	51	47	31	36	39	29	41	50	47	71	88	72	52	28	23	68	45	45	25	55	51	37	78	76
gene.AAE3_06760	0	0	0	0	1	0	0	0	1	0	0	0	0	1	0	0	0	0	0	3	0	0	1	0	0	0	0	0	0	0	0	0	0	0	0	0
gene.AAE3_06851	0	0	0	0	0	0	0	0	0	0	0	0	0	0	0	0	0	0	0	0	0	0	0	0	0	0	0	0	0	0	0	0	0	0	0	0
gene.AAE3_06716	214	210	158	204	189	189	205	151	129	180	245	183	180	205	127	191	210	203	158	290	224	210	283	211	242	217	228	204	226	238	178	261	183	399	250	389
gene.AAE3_06678	0	0	0	0	0	0	0	0	0	0	0	0	0	0	0	0	0	0	0	0	0	0	0	0	0	0	0	0	0	0	0	0	0	0	0	0
gene.AAE3_06722	19	20	11	37	52	48	35	23	23	28	42	43	37	30	39	26	41	26	11	10	15	38	43	38	34	40	26	32	24	45	19	36	60	87	78	48
gene.AAE3_06686	744	553	494	843	846	831	881	650	700	801	863	535	681	581	459	440	502	460	225	574	271	214	183	100	302	220	372	226	585	263	187	367	222	538	504	640
gene.AAE3_06757	1	4	9	0	3	7	7	3	6	3	4	0	0	2	1	6	12	1	4	4	13	8	6	6	5	4	10	3	14	7	5	3	7	12	7	5
gene.AAE3_06699	509	227	366	185	291	207	316	206	211	204	376	91	130	183	183	357	304	674	168	250	193	299	430	344	652	315	561	199	424	449	129	189	135	86	414	123
gene.AAE3_06696	5	11	13	9	21	9	26	14	16	11	44	8	24	14	18	7	13	18	19	13	6	6	12	7	12	10	5	16	6	22	6	10	9	11	22	14
gene.AAE3_06806	3	3	2	3	1	2	0	0	3	6	0	0	0	0	1	0	2	0	0	0	0	0	0	1	1	0	1	0	3	0	0	0	5	0	0	0
gene.AAE3_06798	16	23	22	29	23	16	33	12	19	58	33	72	52	48	16	5	8	23	4	21	16	17	5	9	13	6	16	5	7	8	6	13	4	6	12	17
gene.AAE3_06785	0	1	0	1	0	0	1	2	2	0	1	0	0	0	0	0	0	1	0	3	0	1	0	0	0	2	0	1	2	4	2	1	0	0	0	0
gene.AAE3_06764	1	1	0	2	3	0	3	0	0	0	4	1	2	0	0	5	0	3	4	1	0	0	0	0	1	0	1	3	5	5	0	9	8	4	7	7
gene.AAE3_06727	185	154	92	170	297	258	359	187	264	221	557	257	214	399	159	468	678	736	558	856	622	513	746	397	483	352	270	481	593	354	302	712	298	446	655	555
gene.AAE3_06707	1210	952	833	1233	1140	1150	1153	745	691	942	1047	737	809	881	725	716	1451	1176	753	1136	873	1191	1077	860	1056	1054	961	798	1510	1067	637	957	806	1335	983	1060
gene.AAE3_06684	16	11	27	18	34	17	10	33	39	23	37	13	18	21	13	24	49	46	39	73	37	33	50	50	29	31	13	48	27	45	23	86	51	46	50	63
gene.AAE3_06800	16	11	8	14	20	15	15	13	8	20	3	19	22	26	13	29	17	10	15	9	16	9	7	5	16	2	19	11	24	6	19	5	8	5	12	20
gene.AAE3_06710	160	229	104	280	252	229	930	690	1775	1117	1436	3113	694	643	717	972	339	441	65	119	86	573	458	406	240	187	147	127	166	162	132	183	135	140	117	233
gene.AAE3_06825	0	0	0	0	0	0	0	0	0	0	0	0	0	0	0	0	0	0	0	0	0	0	0	0	0	0	0	0	0	0	0	0	0	0	0	0
gene.AAE3_06839	1892	564	2354	271	356	415	459	330	397	912	882	473	401	486	482	742	744	1134	780	1568	718	1436	2261	1296	1181	1002	775	1437	638	1005	769	1812	1138	2936	2011	2162
gene.AAE3_06685	0	1	0	0	0	0	0	0	0	0	0	0	0	0	1	1	6	4	7	0	1	0	2	0	0	0	0	0	0	0	0	0	0	4	6	0
gene.AAE3_06752	5	0	5	0	3	0	2	1	0	0	3	0	2	1	0	0	0	2	0	10	2	0	0	0	4	1	0	1	0	0	0	0	0	4	0	0
gene.AAE3_06842	0	0	0	0	0	0	0	0	1	0	0	2	5	5	0	0	0	1	1	0	0	9	11	9	8	2	0	9	2	8	5	7	3	1	7	6
gene.AAE3_06810	66	96	25	77	111	77	115	95	89	119	367	128	122	229	64	110	161	154	153	224	199	178	341	267	164	199	82	215	140	114	108	298	111	71	165	167
gene.AAE3_06687	1	3	0	5	3	0	6	0	2	3	2	2	7	3	1	1	7	4	3	5	1	1	4	6	3	7	1	3	1	4	6	5	7	9	9	2
gene.AAE3_06689	44	41	49	90	88	116	79	108	97	132	265	88	104	186	70	137	104	121	40	258	76	56	82	40	75	105	115	60	127	83	51	62	62	55	96	90
gene.AAE3_06801	41	35	59	31	51	39	151	81	60	85	290	33	61	103	64	99	85	82	76	170	58	59	51	56	57	73	61	64	92	62	48	83	57	72	105	106
gene.AAE3_06750	17	19	3	7	7	11	3	2	4	0	1	1	1	1	0	4	0	2	0	0	0	0	0	5	0	0	0	0	4	0	0	0	2	0	0	0
gene.AAE3_06734	77	487	64	805	408	569	447	147	389	263	326	425	352	151	197	925	2089	4128	664	233	284	168	68	85	67	68	605	47	561	46	54	79	79	169	62	84
gene.AAE3_06822	7	2	3	0	1	0	0	0	0	8	2	2	1	0	0	0	2	1	1	0	0	0	5	0	2	1	9	8	6	0	1	1	21	3	8	2
gene.AAE3_06796	125	83	107	73	126	118	90	86	95	95	129	84	99	81	68	77	73	96	51	85	85	100	65	61	92	75	57	114	58	65	43	131	81	122	94	122
gene.AAE3_06823	0	0	0	0	0	0	0	0	0	0	0	0	0	0	0	0	0	0	0	0	0	0	0	0	0	0	0	0	0	0	0	0	0	0	1	0
gene.AAE3_06690	56	83	20	46	59	30	35	8	8	17	32	34	39	47	12	13	23	22	15	38	10	91	91	130	47	59	12	69	0	39	49	44	33	18	48	41
gene.AAE3_06840	7	7	2	10	13	8	9	3	8	20	14	12	9	1	4	7	9	17	9	6	15	26	23	34	25	19	20	16	17	12	16	15	22	18	11	3
gene.AAE3_06732	4	56	2	101	101	81	56	40	28	29	46	32	46	15	19	32	57	34	20	37	55	5	4	0	10	4	6	0	9	0	2	2	4	2	5	1
gene.AAE3_06783	105	262	63	475	624	543	345	214	266	278	726	322	303	423	295	705	1047	1169	1179	1546	2313	377	395	261	300	236	378	177	265	169	115	278	171	170	212	204
gene.AAE3_06848	0	0	0	0	0	0	0	0	0	0	0	0	0	0	0	0	0	0	0	0	0	0	0	0	0	0	0	0	0	0	0	0	0	0	0	0
gene.AAE3_06768	345	417	365	436	601	532	417	253	345	308	333	203	295	287	240	304	340	434	207	366	391	363	465	344	414	240	677	507	918	524	350	598	816	274	588	628
gene.AAE3_06741	190	125	90	163	192	172	166	105	137	132	183	131	163	188	75	79	204	166	167	200	113	137	123	131	157	106	144	201	142	171	145	214	133	264	156	306
gene.AAE3_06676	32029	17821	23459	20010	23299	18997	18812	13930	15913	20706	29096	23463	20461	19023	15407	20512	27144	27644	17716	22812	18678	4490	4834	3675	5620	4205	14878	4158	10648	4213	2672	4810	4731	11783	8525	6523
gene.AAE3_06773	89	51	38	44	80	62	97	51	38	63	80	64	63	49	28	58	42	47	31	56	22	69	46	51	65	39	63	32	113	42	13	25	20	45	35	36
gene.AAE3_06698	239	185	99	121	247	172	233	99	158	112	139	134	144	234	61	160	217	310	227	338	202	1547	2310	1513	1069	467	229	329	247	347	212	266	160	70	208	339
gene.AAE3_06759	4	6	11	13	13	11	8	14	12	11	17	13	9	19	12	5	8	8	13	9	5	20	36	16	11	10	10	22	9	12	8	8	13	43	31	21
gene.AAE3_06747	0	0	0	0	0	0	0	0	0	0	0	0	0	0	0	0	0	0	0	0	0	0	0	0	0	0	0	0	0	0	0	0	0	0	0	0
gene.AAE3_06775	27	23	20	19	42	15	35	17	22	22	19	28	18	23	12	19	14	28	16	14	14	58	62	27	32	27	9	37	10	39	23	34	47	20	32	28
gene.AAE3_06831	181	188	75	137	199	130	115	95	116	135	260	258	195	279	79	123	408	428	338	222	245	801	877	811	454	501	183	717	194	465	418	778	646	500	567	572
gene.AAE3_06671	0	2	2	2	9	8	11	13	22	25	32	3	14	13	17	30	33	23	33	39	39	14	19	1	57	26	72	123	63	64	92	257	108	219	213	306
gene.AAE3_06849	0	1	0	0	1	4	0	0	0	0	0	0	0	0	0	0	1	1	0	0	0	0	0	0	0	0	0	0	0	0	0	0	0	0	0	0
gene.AAE3_06718	182	137	97	112	166	146	203	120	100	132	260	169	158	171	83	177	154	191	106	223	167	276	398	200	339	260	222	671	328	403	442	1241	659	701	740	772
gene.AAE3_06838	112	88	94	182	125	172	116	79	94	90	139	98	115	89	68	100	78	88	53	101	66	164	104	101	99	98	117	86	101	111	58	88	117	115	87	105
gene.AAE3_06758	5	5	4	10	30	9	26	24	27	19	58	20	23	25	19	24	29	22	22	24	16	22	25	15	15	18	30	12	39	16	20	24	24	23	40	11
gene.AAE3_06818	27	23	22	50	55	58	43	24	19	30	36	28	36	18	12	16	19	24	11	28	16	13	10	15	15	13	28	10	22	26	15	21	6	55	35	13
gene.AAE3_06763	18	31	28	64	72	42	65	34	52	53	192	60	54	42	45	93	129	158	67	86	60	50	99	46	63	65	67	55	58	25	45	127	53	60	88	83
gene.AAE3_06792	76	14	50	2	5	6	7	4	6	8	13	4	10	1	10	4	10	3	2	12	6	34	40	23	31	34	31	36	11	25	19	30	25	6	29	19
gene.AAE3_06836	362	360	341	157	212	183	177	136	184	276	234	216	221	292	167	219	184	197	75	164	106	139	107	99	144	34	162	114	164	109	68	95	69	103	251	115
gene.AAE3_06711	428	496	269	455	455	460	339	212	305	350	332	434	403	402	199	257	438	416	459	357	347	750	730	637	445	411	308	409	317	435	283	500	466	464	367	404
gene.AAE3_06853	0	1	0	0	0	0	0	0	0	0	0	0	0	1	0	0	0	0	0	0	0	0	0	0	0	0	0	0	0	1	0	0	0	1	0	1
gene.AAE3_06679	6	4	5	1	1	9	2	3	6	6	5	1	5	1	0	0	3	1	0	1	2	3	0	1	16	9	10	4	12	21	10	10	1	17	12	15
gene.AAE3_06845	0	0	0	0	0	0	0	0	0	0	0	0	0	0	0	0	0	0	0	0	0	0	0	0	0	0	0	0	0	0	0	0	0	0	0	0
gene.AAE3_06790	836	198	519	48	72	73	111	104	110	182	256	339	177	249	108	134	87	42	32	418	41	45	66	55	47	45	132	64	229	52	26	54	85	73	158	60
gene.AAE3_06714	64	59	84	97	55	84	64	33	60	61	51	60	62	46	35	43	55	66	35	41	33	89	119	94	64	61	71	42	124	54	32	61	54	93	55	80
gene.AAE3_06680	36	44	41	26	34	24	32	21	31	33	61	44	19	45	32	11	44	47	21	32	39	77	88	112	69	46	33	52	44	68	42	44	57	30	29	48
gene.AAE3_06834	0	0	0	0	1	0	0	0	0	0	2	0	0	1	0	0	3	4	0	5	0	2	10	0	0	1	0	2	3	0	0	1	2	4	1	3
gene.AAE3_06793	76	63	66	24	23	2	77	12	41	16	46	42	80	55	14	16	7	16	0	11	1	101	159	375	328	254	83	88	44	211	57	29	26	10	34	16
gene.AAE3_06708	64	38	38	57	81	53	359	226	564	388	604	806	129	205	238	435	234	222	13	63	15	1092	683	778	588	590	158	5379	342	3098	4406	9406	6457	6630	4047	8985
gene.AAE3_06767	1445	1250	1365	3599	5703	4308	4536	2914	3896	3019	6573	2098	2171	2793	2774	4748	4309	5391	3219	5316	6808	4122	5312	2655	5420	4422	5341	6723	8941	5727	4081	7910	6817	4671	8315	4710
gene.AAE3_06749	144	70	89	95	65	89	65	58	45	77	93	63	73	99	98	77	92	116	89	111	79	122	118	76	90	98	100	110	87	109	81	129	117	173	115	131
gene.AAE3_06833	0	0	0	0	0	0	0	0	0	0	3	0	0	0	0	0	1	0	0	0	0	1	0	3	1	2	0	2	0	7	2	0	0	2	0	0
gene.AAE3_06723	22	24	22	27	13	5	40	26	15	16	13	20	35	22	26	8	0	2	2	38	3	18	7	7	13	3	18	5	22	12	9	7	16	17	11	33
gene.AAE3_06789	0	0	0	0	0	0	0	0	0	0	0	0	0	0	0	0	0	0	0	0	0	0	0	0	0	0	0	0	0	0	0	0	0	0	0	0
gene.AAE3_06805	2	3	0	8	4	8	3	10	5	11	7	16	12	9	4	13	37	25	27	25	14	32	21	13	22	32	4	409	4	104	264	835	566	691	488	503
gene.AAE3_06771	10	6	2	8	5	7	1	10	4	1	12	16	6	7	0	2	11	11	11	0	13	11	14	8	16	17	5	13	11	19	24	20	5	36	12	11
gene.AAE3_06788	282	180	170	254	370	302	352	195	198	207	324	279	271	278	149	262	331	316	249	404	281	388	389	251	294	238	178	241	267	283	155	246	229	347	208	413
gene.AAE3_06702	164	131	109	108	116	112	143	91	71	72	119	96	104	96	80	105	163	125	96	175	93	135	196	123	165	89	84	122	178	129	87	158	104	165	126	183
gene.AAE3_06778	9	1	3	1	0	6	7	2	0	1	6	8	1	0	2	6	0	4	3	0	0	0	8	11	3	1	0	12	1	5	14	16	6	10	3	33
gene.AAE3_06794	1	0	4	1	0	2	1	0	1	0	3	0	0	0	1	3	1	2	2	0	5	1	1	1	0	0	2	0	1	6	3	15	5	6	7	18
gene.AAE3_06844	8	12	2	18	10	11	4	3	5	11	3	15	5	5	3	0	11	8	1	3	13	27	30	37	33	30	14	12	6	38	15	28	24	21	10	10
gene.AAE3_06820	9	4	5	4	2	4	1	3	1	4	2	6	9	3	0	1	0	8	0	3	0	9	6	8	7	4	0	3	0	6	2	16	9	7	3	9
gene.AAE3_06781	164	173	102	183	220	225	225	129	176	189	320	195	148	242	124	192	256	186	190	330	262	262	277	207	244	191	240	189	265	215	164	200	163	270	258	179
gene.AAE3_06813	13	15	4	9	7	15	4	4	8	9	20	6	11	1	1	14	9	17	6	16	6	12	21	20	18	11	11	73	7	55	39	64	14	34	48	37
gene.AAE3_06692	168	113	188	138	120	12	429	304	238	148	1702	386	281	341	326	128	1303	722	191	333	165	52	58	132	130	274	338	277	29	200	194	227	35	123	289	208
gene.AAE3_06736	0	0	2	1	0	0	0	0	0	0	0	0	0	1	0	0	0	0	1	0	0	1	0	0	2	0	0	6	0	0	2	7	4	3	5	2
gene.AAE3_06755	101	80	115	378	403	274	201	363	408	606	728	156	352	295	305	220	293	242	29	231	184	355	506	83	1060	955	7527	5691	23678	3501	4278	11747	9385	9681	14865	5413
gene.AAE3_06803	0	0	0	0	0	0	1	0	0	2	1	0	0	0	0	0	1	0	0	2	0	0	0	0	0	0	0	0	0	0	2	0	1	8	10	12
gene.AAE3_06693	17	27	6	14	22	21	6	12	11	16	25	24	20	11	19	11	19	16	15	11	10	10	17	8	11	8	16	4	12	18	0	18	11	15	12	18
gene.AAE3_06786	5	6	0	1	2	2	3	4	4	7	1	11	1	0	0	4	5	5	6	3	2	1	6	3	0	2	1	6	3	9	1	9	5	0	11	4
gene.AAE3_06826	5	5	1	2	8	6	18	4	9	10	63	7	8	12	7	7	26	31	3	30	8	36	92	74	45	59	28	37	31	38	30	56	20	48	56	66
gene.AAE3_06674	272	662	402	544	651	429	358	229	259	293	485	331	217	257	212	200	213	233	143	206	121	2445	3353	2233	1507	1328	828	1935	974	1702	1158	2032	1980	1544	1377	996
gene.AAE3_06740	9	5	8	20	13	12	22	9	18	27	38	25	22	18	19	2	21	23	9	19	4	35	26	18	71	78	120	137	50	154	79	139	53	239	184	162
gene.AAE3_06729	317	461	241	219	179	180	167	90	121	161	154	123	190	166	105	89	175	160	137	146	120	223	187	183	162	143	123	132	146	152	83	183	174	182	174	219
gene.AAE3_06738	209	183	156	281	353	222	348	238	225	359	492	343	323	370	201	201	422	401	222	395	397	410	489	370	446	481	395	323	472	459	214	327	334	633	365	275
gene.AAE3_06816	0	0	0	0	0	2	0	1	0	4	0	0	0	0	0	0	0	0	0	3	0	0	0	0	0	0	0	0	0	0	0	0	0	0	0	0
gene.AAE3_06799	0	7	0	7	3	6	10	2	3	19	1	12	14	11	0	5	3	5	6	2	4	0	0	0	0	0	0	0	0	0	4	3	0	9	0	0
gene.AAE3_06695	0	5	2	1	2	0	4	2	2	3	13	1	6	2	0	0	1	2	0	9	0	287	314	515	326	440	25	1702	14	1087	1190	1565	858	1144	835	1603
gene.AAE3_06808	2506	2571	2095	1520	1721	1659	1457	1176	1386	2041	2236	1681	1499	1735	1239	1865	1739	1946	1503	2219	2213	694	817	612	740	441	881	938	1048	699	582	1260	959	930	1401	1492
gene.AAE3_06683	46	318	26	36	60	36	62	31	26	40	64	42	17	43	43	50	47	30	22	57	32	18	14	28	27	27	17	11	38	22	16	37	14	20	24	23
gene.AAE3_06677	55	27	17	44	48	47	112	102	85	130	152	44	52	92	86	45	55	28	14	61	16	60	63	48	140	107	322	116	448	256	143	122	97	521	229	353
gene.AAE3_06743	47	36	22	50	35	36	26	10	16	14	34	24	37	23	6	11	6	11	12	8	5	28	24	20	27	19	31	23	57	30	8	33	18	27	62	27
gene.AAE3_06756	7137	2903	6838	6098	7700	10758	17817	11253	11012	11685	12285	4491	7261	6519	10682	6521	3223	2969	1385	12036	3209	3201	1838	447	3974	4296	12517	1538	25046	4094	2054	2172	2109	3674	18439	2410
gene.AAE3_06731	0	1	0	0	0	0	0	0	0	1	0	0	0	0	0	0	0	0	0	0	0	0	0	0	1	0	0	0	0	0	1	0	0	8	7	6
gene.AAE3_06703	227	243	118	261	286	254	186	129	143	128	230	200	197	237	121	251	328	331	318	400	527	282	354	260	265	231	163	209	207	225	141	291	174	137	274	196
gene.AAE3_06688	30	15	21	11	3	8	21	8	8	19	27	15	18	15	5	19	22	25	24	30	34	23	29	17	14	10	10	28	31	14	19	52	28	94	45	72
gene.AAE3_06852	0	0	0	0	0	0	0	0	0	0	0	0	0	0	0	0	0	0	0	0	0	0	0	0	0	0	0	0	0	0	0	0	0	0	0	0
gene.AAE3_06776	122	59	35	113	99	164	171	103	110	232	217	136	143	172	122	134	161	173	49	164	124	23	14	5	52	23	153	26	276	98	59	24	31	565	118	251
gene.AAE3_06701	557	495	449	629	824	934	765	499	613	644	761	553	582	636	466	542	681	684	375	814	868	471	517	375	574	521	659	531	946	574	328	647	616	685	662	618
gene.AAE3_06681	612	1088	462	1415	1570	1361	1015	623	701	973	805	788	824	837	687	662	850	708	488	1536	1217	422	347	278	417	282	522	524	847	420	366	798	567	864	573	716
gene.AAE3_06753	40	47	40	39	40	53	36	18	24	32	46	27	44	41	23	42	33	32	17	21	46	52	53	34	37	21	24	32	20	33	26	46	30	33	32	43
gene.AAE3_06821	0	9	1	0	0	1	0	0	0	0	7	0	2	1	0	4	4	2	2	8	0	0	2	7	201	467	0	14090	0	2578	4240	12428	5906	1910	8508	4938
gene.AAE3_06815	0	2	0	2	5	16	213	109	13	24	19	0	5	0	129	13	24	26	4	67	7	21	4	5	4	8	15	18	0	10	3	8	23	7	17	4
gene.AAE3_06797	0	1	0	0	0	0	3	0	0	0	0	0	0	5	0	0	0	0	0	0	0	0	0	0	0	0	1	0	0	0	0	0	0	0	0	0
gene.AAE3_06748	24	9	7	6	4	1	21	10	6	18	10	1	6	18	8	4	3	7	3	8	5	3	5	2	9	10	18	23	18	7	11	40	10	19	15	26
gene.AAE3_06824	0	0	0	0	0	0	0	0	0	0	0	0	0	0	0	0	0	0	0	0	0	0	0	0	0	0	0	0	0	0	0	0	0	0	0	0
gene.AAE3_06819	0	2	2	2	2	0	0	3	2	2	7	2	1	2	0	5	0	0	7	1	0	0	3	0	2	1	0	4	1	1	4	3	2	0	3	4
gene.AAE3_06780	211	343	156	359	461	345	292	257	256	295	516	284	284	344	227	452	710	679	744	740	1154	390	477	380	402	239	398	336	429	291	223	463	333	231	389	348
gene.AAE3_06744	866	320	376	268	331	246	1658	1434	1469	1010	3208	876	809	1135	911	613	390	250	265	2198	240	18	14	13	56	59	2155	94	2992	71	100	336	62	425	1590	276
gene.AAE3_06697	2	2	4	0	3	1	1	1	0	2	5	4	0	9	0	1	8	10	21	6	9	0	7	9	1	2	0	0	0	1	0	7	0	0	0	1
gene.AAE3_06772	101	119	82	208	322	236	256	152	215	144	424	272	252	295	111	182	267	314	240	242	236	452	571	393	406	326	263	748	407	445	416	1344	914	505	733	606
gene.AAE3_06751	29	20	10	9	10	9	10	6	4	9	4	13	12	4	7	6	8	7	4	20	10	9	8	10	13	0	7	7	20	9	2	14	11	2	6	7
gene.AAE3_06709	142	65	63	113	147	129	121	116	154	124	215	221	144	120	86	141	157	173	74	100	99	148	159	124	136	133	90	194	174	110	109	280	175	229	169	206
gene.AAE3_06735	205	210	167	176	210	183	181	83	135	130	115	136	181	82	112	80	94	86	67	110	96	120	100	96	130	64	143	128	163	152	99	181	115	249	157	198
gene.AAE3_06691	2	4	1	3	2	9	1	2	1	4	1	2	2	0	1	0	2	6	2	0	0	2	5	4	1	4	1	3	1	8	3	2	5	5	4	5
gene.AAE3_06675	10	6	0	5	5	1	12	4	5	5	21	15	1	4	17	2	1	1	1	5	0	0	1	2	1	2	7	1	1	3	0	1	2	3	7	0
gene.AAE3_06830	3	0	0	0	0	0	2	0	0	0	0	0	0	0	0	0	0	0	0	0	0	0	0	0	0	0	1	0	0	1	0	0	0	0	0	0
gene.AAE3_06765	148	83	143	110	123	112	159	91	109	144	150	61	89	73	131	136	74	96	59	146	94	78	45	40	73	51	91	49	211	66	33	66	56	73	129	83
gene.AAE3_06811	0	0	0	0	0	0	0	0	0	0	0	0	0	0	0	0	0	0	0	0	0	0	0	0	0	0	0	0	0	0	0	0	0	0	0	0
gene.AAE3_06829	163	158	136	210	241	243	294	215	235	307	510	177	164	272	227	320	366	164	251	511	371	261	320	228	199	183	130	233	293	213	104	259	219	172	262	190
gene.AAE3_06704	0	1	0	0	0	1	2	1	0	0	1	0	0	3	0	0	1	0	0	0	0	2	0	0	0	1	0	1	0	0	0	0	0	0	0	1
gene.AAE3_06746	5	9	3	5	16	24	6	10	12	9	11	14	8	12	16	29	32	10	41	67	28	8	21	16	12	7	6	71	29	23	51	177	56	27	127	41
gene.AAE3_06706	7	9	4	9	17	6	33	21	14	23	57	8	12	23	16	6	30	21	19	14	8	43	20	37	29	31	28	39	47	14	22	30	21	37	14	25
gene.AAE3_06791	686	356	479	112	126	152	181	99	100	118	155	93	138	179	84	51	82	88	38	106	46	483	613	545	493	498	237	317	410	370	161	158	235	279	465	196
gene.AAE3_06720	28	29	22	51	69	76	56	45	27	52	50	36	41	37	51	36	66	40	35	50	48	40	63	53	53	27	41	39	15	40	26	39	43	43	30	26
gene.AAE3_06717	11	5	1	1	6	6	6	7	0	2	0	4	3	5	4	0	0	1	3	1	0	6	7	2	9	0	3	34	7	5	14	29	15	12	21	18
gene.AAE3_06726	13	3	99	6	5	0	3	2	4	4	44	12	3	3	4	18	63	133	564	121	1261	43	91	50	350	199	32	1299	90	477	803	1730	1326	2397	2026	1513
gene.AAE3_06784	187	74	96	63	61	115	84	44	35	49	17	75	87	76	47	45	52	54	27	88	25	82	54	22	52	23	67	41	103	38	27	35	14	97	54	83
gene.AAE3_06769	29	15	24	34	37	26	23	21	27	22	79	30	32	49	24	19	30	15	11	24	15	13	18	9	26	15	14	18	31	21	18	25	19	26	24	37
gene.AAE3_06812	0	0	0	0	2	1	0	3	1	1	15	2	3	2	1	0	1	2	3	2	2	0	0	1	1	1	0	1	1	2	3	0	1	5	4	8
gene.AAE3_06725	50	42	56	46	38	55	64	47	40	42	90	55	38	53	16	37	36	68	15	37	17	19	33	24	23	18	2	16	9	17	12	40	30	48	24	50
gene.AAE3_06847	0	0	0	0	0	0	0	0	0	0	0	0	0	0	0	0	0	0	0	0	0	0	0	0	0	0	0	0	0	0	0	0	0	0	0	0
gene.AAE3_06795	8	9	8	7	6	3	12	5	6	2	26	6	2	7	1	5	7	3	1	2	4	1	3	1	0	7	1	1	1	0	3	4	0	19	2	6
gene.AAE3_06817	0	0	0	0	0	0	0	0	0	0	3	0	0	0	0	0	0	0	0	0	0	0	0	0	0	0	0	0	0	0	0	0	0	0	0	0
gene.AAE3_06802	1	0	0	0	0	1	0	0	0	0	0	2	1	0	0	0	0	4	0	0	0	0	0	0	0	0	5	0	0	0	1	1	0	20	12	7
gene.AAE3_06733	37	97	18	239	223	166	146	139	130	127	357	171	195	152	147	96	278	284	138	232	290	33	29	11	64	74	108	30	53	61	51	35	23	72	53	56
gene.AAE3_12414	408	421	357	217	213	120	480	223	236	231	869	338	356	346	289	195	557	459	224	410	303	100	162	214	214	231	232	300	144	295	177	204	172	395	311	270
gene.AAE3_12417	494	423	304	557	625	504	714	343	359	425	553	573	616	576	328	440	544	551	394	703	428	812	801	677	585	495	465	515	654	496	441	481	409	650	438	731
gene.AAE3_12397	272	318	244	373	513	451	413	251	275	404	555	285	354	381	272	396	521	452	372	495	608	449	487	404	391	339	413	354	398	431	224	515	524	567	398	479
gene.AAE3_12418	563	608	592	559	653	491	654	428	470	549	913	675	580	754	367	582	773	869	575	582	719	1017	1169	932	1009	656	870	1051	983	946	612	1217	1046	1214	1118	1084
gene.AAE3_12422	98	94	85	118	135	94	116	87	141	85	311	161	118	203	66	194	309	228	283	414	445	267	322	208	182	133	119	168	101	138	89	238	171	105	205	108
gene.AAE3_12421	3234	3087	2652	2871	3763	3813	3102	2265	2588	2625	3929	2132	3105	3421	1880	3432	3264	3158	3655	4400	4292	3492	4530	3020	3806	2232	3034	3610	3892	3528	1993	3863	3439	2060	4364	3538
gene.AAE3_12433	0	0	0	0	0	0	0	0	0	0	0	0	0	0	0	0	0	0	0	0	0	0	0	0	0	0	0	0	0	0	0	0	0	0	0	0
gene.AAE3_12405	33	34	22	38	48	21	32	31	42	15	88	12	27	37	30	52	71	57	20	63	72	22	47	38	45	73	66	45	87	43	30	51	35	50	83	66
gene.AAE3_12385	2	0	0	0	0	0	0	0	0	0	0	0	0	0	0	0	0	0	0	0	0	0	0	0	0	0	0	0	0	0	0	0	0	0	0	0
gene.AAE3_12392	421	496	277	561	756	681	503	316	366	557	481	479	534	617	265	412	490	556	427	494	483	762	671	534	646	300	626	512	726	526	336	539	453	651	473	620
gene.AAE3_12412	579	1019	410	934	1194	1104	886	560	705	844	1819	902	852	1128	896	1346	1526	1547	1238	1604	1165	3196	3842	2710	1745	1668	762	1942	1113	1642	1142	1953	1643	971	1600	1412
gene.AAE3_12420	11	16	12	11	10	18	17	7	14	14	14	14	12	4	8	10	11	17	13	3	15	14	12	9	15	7	10	52	12	26	34	59	44	111	49	76
gene.AAE3_12426	0	0	0	0	0	0	0	0	0	0	0	0	0	0	0	0	0	0	0	0	0	0	0	0	0	0	0	0	0	0	0	0	0	0	0	0
gene.AAE3_12416	264	293	183	306	369	386	294	196	294	311	532	309	289	351	184	284	333	293	233	450	359	521	615	489	272	241	192	302	268	262	173	335	302	169	256	226
gene.AAE3_12404	623	344	494	292	256	194	384	314	280	483	731	398	292	385	415	486	608	507	427	508	538	269	255	367	249	299	236	770	312	533	603	1117	823	1225	893	1141
gene.AAE3_12419	3291	795	2336	226	243	271	579	497	433	705	1012	1101	712	870	393	262	115	87	54	381	77	186	336	217	645	387	878	1407	1630	924	1001	1439	1113	4517	1710	3030
gene.AAE3_12425	1498	1662	1095	788	850	763	756	474	485	794	845	678	817	891	496	647	775	781	617	719	777	1379	1665	1522	993	776	620	1332	723	1130	820	1431	1150	1011	1147	1403
gene.AAE3_12390	403	382	277	515	651	643	507	367	435	373	858	518	420	762	262	626	804	961	688	877	729	683	1052	692	640	472	413	623	472	474	329	730	615	437	589	507
gene.AAE3_12423	25	18	15	17	21	19	25	7	15	26	25	12	18	12	3	9	19	21	6	19	15	27	35	33	14	14	21	18	18	16	11	11	18	29	9	15
gene.AAE3_12408	1170	1045	689	1038	1251	1306	863	598	712	880	1028	846	875	1054	481	977	1134	1439	892	1068	985	1076	1151	936	1048	634	933	1081	1493	885	572	1247	897	1119	1087	1279
gene.AAE3_12432	0	0	0	0	2	0	0	0	0	0	0	0	0	0	0	0	0	0	0	0	0	0	0	0	0	0	0	0	0	0	0	0	0	0	0	0
gene.AAE3_12402	1710	1128	1184	1139	1724	1871	1804	1331	1484	1825	2799	1299	1132	1879	1380	2818	3555	3933	3143	3842	3926	1486	2049	1278	1643	1151	1430	1461	2177	1266	739	2139	1721	1359	1939	1577
gene.AAE3_12398	270	343	136	237	265	273	161	154	210	251	351	239	261	307	133	186	272	339	210	298	231	424	477	324	215	221	165	359	295	230	202	380	342	231	327	366
gene.AAE3_12391	56	43	50	77	99	63	72	61	66	77	113	93	60	60	61	75	96	58	60	117	100	71	62	58	77	80	39	294	50	211	206	428	371	384	204	338
gene.AAE3_12394	408	472	273	440	596	598	409	292	324	423	655	411	345	461	270	580	665	695	523	744	642	774	895	688	684	491	392	578	694	514	380	796	491	496	581	820
gene.AAE3_12388	0	0	0	0	0	0	0	0	0	0	0	0	0	0	0	0	0	0	0	0	0	0	0	0	0	0	0	0	0	0	0	0	0	0	3	0
gene.AAE3_12410	336	310	325	246	374	354	301	168	269	275	498	375	315	382	164	314	376	476	312	458	347	521	785	579	491	396	258	612	325	447	355	749	443	542	612	627
gene.AAE3_12403	245	126	109	141	137	193	236	126	155	205	330	186	146	192	123	194	275	340	214	242	218	279	346	279	231	167	183	251	237	216	175	366	317	239	329	275
gene.AAE3_12431	0	0	0	1	0	0	1	0	0	0	0	0	0	0	0	0	0	0	0	0	0	0	0	0	0	0	0	0	0	0	0	0	0	0	0	0
gene.AAE3_12395	860	1229	608	1096	1081	1150	849	481	504	902	751	735	922	791	592	779	962	879	739	1036	790	1372	1237	894	834	587	694	905	934	792	573	949	887	1248	831	1191
gene.AAE3_12389	702	1076	419	652	762	614	479	332	375	556	546	547	637	756	341	447	797	829	681	510	533	1508	1621	1432	894	751	416	1273	424	941	652	1070	1179	703	890	973
gene.AAE3_12400	201	195	210	175	165	167	231	161	156	168	323	196	191	226	168	324	388	337	272	364	409	118	123	56	204	156	203	224	202	186	132	270	202	215	278	257
gene.AAE3_12413	427	576	289	366	413	258	255	216	254	293	516	330	393	411	161	139	426	435	326	313	237	477	537	598	445	487	368	479	387	515	289	502	395	315	497	374
gene.AAE3_12386	0	0	0	0	0	0	0	0	0	0	0	0	0	0	0	0	0	0	0	0	0	0	0	0	0	0	0	0	0	0	0	0	0	0	0	0
gene.AAE3_12415	988	1225	554	1417	1737	1525	922	826	909	931	1569	1056	980	1328	954	1053	2409	1929	3209	3714	4453	2550	2173	2098	1173	1203	908	1829	1084	1567	926	1714	2083	1546	1323	1314
gene.AAE3_12393	18467	9642	8641	10046	11337	10679	11723	8275	9010	13583	13009	16046	13889	10730	7112	8010	5254	4706	2073	5494	2260	3254	2642	1982	2392	1897	6896	2295	6448	2384	1669	2713	2729	6234	3007	3769
gene.AAE3_12407	493	511	267	515	551	559	288	229	229	375	427	468	375	446	292	365	569	643	488	536	492	689	671	558	484	409	329	662	494	510	453	997	669	907	590	989
gene.AAE3_12411	99	125	75	97	168	84	163	79	96	114	230	97	111	134	63	191	219	200	199	225	232	475	641	439	589	501	349	306	386	399	216	314	200	339	241	285
gene.AAE3_12396	172	187	126	220	225	264	212	105	154	200	282	160	173	199	100	148	235	181	166	210	184	186	235	174	181	151	163	169	180	165	98	155	133	163	178	209
gene.AAE3_12429	0	0	0	0	0	0	0	0	0	0	0	0	0	0	0	0	0	0	0	0	0	0	0	0	0	0	0	0	0	0	0	0	0	0	0	0
gene.AAE3_12409	360	582	218	585	776	708	633	434	550	392	1358	551	553	935	398	907	1312	1569	1182	1468	1389	869	1610	1259	849	1144	384	1246	794	717	529	1476	1013	380	909	654
gene.AAE3_12428	0	0	0	0	0	0	0	0	0	0	0	0	0	0	0	0	0	0	0	0	0	0	0	0	0	0	0	0	0	0	0	0	0	0	0	0
gene.AAE3_12406	201	145	102	133	173	156	168	83	130	111	190	188	128	176	74	145	218	235	128	178	143	257	309	230	233	228	246	184	524	195	115	244	145	237	266	270
gene.AAE3_12430	0	0	0	0	0	0	0	0	0	0	0	0	0	0	0	0	0	0	0	0	0	0	0	0	0	0	0	0	0	0	0	0	0	0	0	0
gene.AAE3_12401	455	469	233	864	1134	732	939	704	630	742	1496	783	882	981	796	694	1190	1304	960	1600	1639	2147	2033	1702	1010	1508	841	1150	1342	1142	682	1114	1383	1028	1050	800
gene.AAE3_12424	431	345	246	403	488	331	384	252	301	316	263	362	339	468	240	389	520	437	324	540	238	653	689	588	433	347	398	384	584	414	289	385	249	423	463	502
gene.AAE3_12387	0	0	0	0	0	0	0	0	0	0	0	0	0	0	0	0	0	0	0	0	0	0	0	0	0	0	0	0	0	0	0	0	0	0	0	0
gene.AAE3_12399	49	68	47	70	74	59	72	28	42	52	51	67	68	69	41	28	82	77	49	91	67	150	131	98	108	106	98	136	122	142	87	177	161	149	157	198
gene.AAE3_12427	0	0	4	0	0	0	0	0	0	0	0	0	0	0	0	0	0	0	0	0	0	0	0	0	2	0	0	0	0	0	0	0	0	0	0	0
gene.AAE3_14096	111	77	65	101	115	102	106	112	129	114	132	103	98	116	64	84	80	137	72	61	55	90	102	105	74	68	56	71	129	38	41	54	70	115	103	106
gene.AAE3_14090	0	0	0	0	0	0	0	0	0	0	0	0	0	0	0	0	0	0	0	0	0	0	0	0	0	0	0	0	0	0	0	0	0	0	0	0
gene.AAE3_14095	292	195	226	83	72	30	209	94	117	174	369	229	179	226	104	121	258	249	134	341	171	116	209	133	167	146	199	153	177	169	113	162	88	281	297	225
gene.AAE3_14092	3	3	4	0	2	3	3	0	1	2	9	4	1	13	1	0	2	5	7	2	5	8	5	3	4	6	0	2	3	2	2	10	6	9	6	4
gene.AAE3_14094	8	19	9	14	14	27	20	9	13	26	32	26	17	43	8	32	81	37	90	18	32	19	24	12	20	29	51	25	41	14	12	37	18	54	49	19
gene.AAE3_14091	22	8	6	6	16	5	12	16	11	7	43	17	10	17	8	23	26	14	12	19	12	3	14	6	13	15	1	14	17	13	14	17	21	37	29	27
gene.AAE3_14097	103	54	77	57	66	82	82	69	46	92	138	97	60	76	85	72	84	59	36	95	58	73	126	79	78	64	36	69	83	51	40	70	80	70	62	89
gene.AAE3_14093	5	0	0	0	3	0	1	0	1	1	1	0	1	0	0	2	3	0	2	8	1	1	2	3	2	5	2	1	2	0	0	6	5	17	12	0
gene.AAE3_14098	28	18	27	22	17	11	56	22	43	23	91	26	25	39	25	6	40	30	17	24	27	24	35	44	56	37	43	49	36	58	36	35	17	54	52	48
gene.AAE3_06498	38	16	29	48	50	31	43	35	24	34	56	53	31	42	27	28	30	50	16	22	11	18	24	37	12	23	25	42	14	22	15	36	22	55	38	37
gene.AAE3_06644	141	144	149	132	229	133	222	127	139	127	308	164	110	192	92	223	378	339	125	254	232	75	101	87	125	82	148	91	167	87	66	114	98	216	89	133
gene.AAE3_06595	0	3	0	0	1	0	0	0	0	0	0	0	0	0	0	0	3	3	0	0	0	1	12	0	1	1	2	6	0	6	5	4	1	3	7	4
gene.AAE3_06652	60	73	42	61	62	60	80	60	49	42	165	62	69	75	38	65	96	71	69	106	85	47	67	50	30	43	28	79	46	73	39	148	69	77	57	66
gene.AAE3_06583	35	28	8	26	23	17	48	25	25	29	78	20	23	63	18	30	68	55	27	43	18	30	33	43	43	49	41	53	53	40	36	84	17	28	68	70
gene.AAE3_06578	1	1	3	1	0	0	1	1	1	0	5	0	0	0	2	7	8	1	2	3	0	3	8	2	2	7	4	2	3	2	1	0	12	13	4	9
gene.AAE3_06513	47	25	47	33	44	15	95	55	67	66	97	83	34	45	39	40	70	48	26	70	42	35	23	19	26	25	32	26	21	23	22	32	30	88	34	68
gene.AAE3_06518	158	112	79	151	143	145	210	100	138	131	273	182	159	155	98	123	286	258	128	196	99	278	326	205	188	193	116	175	173	142	126	208	124	182	248	199
gene.AAE3_06560	8	9	7	9	8	5	13	11	11	2	5	5	7	4	5	2	8	7	2	6	1	12	16	12	9	5	16	5	21	8	14	8	7	14	29	18
gene.AAE3_06664	61	116	28	66	70	51	57	42	49	59	84	52	53	53	49	66	158	150	100	56	76	101	122	81	56	75	33	51	68	78	42	63	62	49	75	74
gene.AAE3_06575	9	13	13	2	10	7	18	10	2	10	22	16	4	16	16	3	21	11	11	8	3	20	14	25	12	23	3	24	2	23	8	22	12	11	18	5
gene.AAE3_06540	0	0	3	2	1	2	10	3	5	1	11	0	1	1	0	2	2	1	0	1	2	0	4	4	3	2	2	7	0	0	2	7	3	10	0	3
gene.AAE3_06557	9	33	13	9	8	11	21	6	7	11	13	5	13	14	1	8	7	18	20	9	17	10	10	5	9	9	3	36	14	21	14	33	27	15	18	28
gene.AAE3_06571	206	140	136	297	452	425	621	320	350	348	615	275	266	436	216	513	529	461	430	694	623	284	322	193	424	331	661	329	1086	387	237	539	252	418	727	567
gene.AAE3_06508	72	102	11	29	30	28	18	12	23	37	47	76	53	38	22	29	189	43	117	39	96	76	103	45	82	122	51	676	61	235	357	677	677	442	520	587
gene.AAE3_06536	281	297	189	177	229	190	146	92	163	140	92	138	139	158	102	127	288	292	311	163	152	404	421	340	359	108	232	462	391	303	224	493	244	311	396	386
gene.AAE3_06661	17	10	4	19	17	19	9	12	12	11	33	6	17	15	11	12	5	12	5	10	2	19	26	12	12	4	4	8	8	12	2	5	13	17	23	9
gene.AAE3_06521	42	31	31	16	23	9	6	12	2	29	22	8	14	10	15	11	26	14	18	33	8	12	25	18	18	26	10	15	14	25	11	21	11	38	14	18
gene.AAE3_06621	35	32	35	27	44	46	22	22	34	38	36	22	17	28	17	20	46	36	30	34	47	30	35	31	45	19	47	64	59	34	27	61	32	45	62	73
gene.AAE3_06606	30	33	26	66	62	29	57	36	51	33	94	57	60	80	48	41	100	113	73	55	70	86	103	101	82	73	44	74	27	98	54	79	81	63	70	85
gene.AAE3_06555	36	65	33	52	59	53	43	31	21	49	23	26	31	64	24	37	47	38	25	40	39	82	114	69	39	24	33	91	54	68	49	123	93	67	80	91
gene.AAE3_06565	0	2	0	0	0	0	0	0	0	0	0	2	0	0	0	0	2	0	0	0	0	0	0	0	0	0	0	0	0	0	0	4	0	0	2	0
gene.AAE3_06548	67	55	72	79	104	113	188	84	75	86	295	90	86	137	85	323	511	348	294	551	468	127	253	117	258	139	222	241	396	175	159	434	130	155	441	305
gene.AAE3_06668	751	993	565	547	518	569	467	286	278	466	324	350	494	499	413	486	504	529	353	745	469	723	670	477	569	392	621	1804	1342	1064	1105	2206	1612	782	1872	2304
gene.AAE3_06517	102	88	56	155	207	226	188	165	212	189	422	156	163	203	136	191	267	288	108	188	188	103	164	112	143	153	65	869	122	279	436	1884	1039	529	903	688
gene.AAE3_06573	16	21	13	15	31	18	6	6	8	15	12	11	4	7	2	4	3	7	2	5	1	7	4	4	4	8	9	2	5	7	1	3	1	1	3	1
gene.AAE3_06534	0	0	0	1	0	1	0	0	0	0	0	0	3	0	0	0	0	1	0	0	0	0	0	0	1	0	0	0	0	0	2	1	2	5	2	6
gene.AAE3_06593	68	112	48	82	107	62	70	57	58	56	118	71	66	110	33	58	106	120	101	106	68	175	191	186	101	57	63	92	66	98	63	92	101	120	52	76
gene.AAE3_06609	161	121	142	167	193	181	207	107	157	172	225	148	119	123	142	161	182	177	141	260	207	118	78	69	98	93	104	74	155	103	64	103	62	221	102	180
gene.AAE3_06515	1	7	7	0	0	2	2	0	1	0	0	4	0	3	0	0	2	0	1	2	3	1	5	1	0	0	2	1	0	3	1	0	3	5	3	1
gene.AAE3_06638	428	391	306	311	359	365	365	266	229	385	430	385	326	436	168	252	353	371	258	418	300	432	523	388	364	228	246	302	338	298	214	401	292	385	376	315
gene.AAE3_06523	331	262	429	78	64	94	17	35	16	58	29	38	40	62	32	13	26	25	22	36	38	22	16	25	35	18	46	46	45	30	24	88	115	60	56	93
gene.AAE3_06547	43	71	43	13	17	4	22	12	15	14	34	24	22	23	17	5	40	20	6	23	14	40	83	95	46	53	21	39	8	42	21	35	8	20	24	31
gene.AAE3_06552	3	1	4	3	6	1	5	2	7	6	3	4	6	2	3	3	2	4	1	0	1	7	9	3	5	12	3	5	1	7	19	4	4	64	22	11
gene.AAE3_06653	0	0	0	0	1	1	0	1	1	2	6	0	1	1	0	0	1	0	0	1	0	0	1	0	0	0	2	3	0	0	2	1	2	1	1	0
gene.AAE3_06630	53	126	28	144	114	121	72	49	37	70	44	93	195	108	9	22	12	21	3	31	5	170	129	143	63	34	31	27	37	44	12	14	38	28	14	13
gene.AAE3_06533	46	63	28	86	102	87	68	38	64	59	80	60	79	81	37	49	23	38	20	45	12	43	51	32	40	33	42	74	44	50	35	71	63	37	50	57
gene.AAE3_06663	307	352	227	254	244	338	332	195	253	270	371	190	280	272	176	274	328	394	239	335	300	316	422	262	404	227	236	192	458	245	153	271	213	298	255	170
gene.AAE3_06656	5	21	6	10	13	9	12	6	15	9	20	15	29	18	4	22	100	43	109	29	35	12	19	20	27	11	21	34	18	20	22	60	34	9	51	30
gene.AAE3_06623	3	0	1	0	0	1	5	0	0	0	0	0	1	0	2	0	4	0	0	0	2	1	2	0	0	1	1	4	3	0	0	4	2	17	5	4
gene.AAE3_06589	17	24	26	29	33	36	53	34	44	60	128	39	44	50	54	51	62	83	50	86	92	23	57	22	47	35	23	40	50	24	26	52	37	34	54	58
gene.AAE3_06641	48	35	54	37	67	16	64	44	40	34	66	52	76	48	28	21	35	35	10	34	25	58	46	62	59	69	52	55	51	85	61	55	59	63	57	54
gene.AAE3_06617	8	12	2	10	22	8	23	13	4	11	22	14	11	8	6	1	2	16	3	10	1	5	6	10	3	6	7	10	8	5	2	2	13	5	9	7
gene.AAE3_06526	3	6	6	0	2	1	6	0	0	3	11	0	1	3	2	3	5	2	2	5	0	1	3	4	4	4	3	0	0	2	2	8	2	4	1	8
gene.AAE3_06610	186	70	117	40	41	33	27	18	28	22	32	49	68	49	12	34	23	24	17	17	16	17	16	21	22	16	23	23	34	19	14	20	8	29	30	62
gene.AAE3_06650	114	113	53	92	110	110	102	138	103	134	310	165	104	160	111	254	396	423	357	272	213	337	328	221	176	270	69	403	182	208	230	601	245	346	390	311
gene.AAE3_06633	1	4	0	4	17	32	311	251	32	143	79	133	80	80	92	22	1	0	0	1	0	13	27	13	15	24	44	3	23	2	0	0	0	0	0	0
gene.AAE3_06592	938	1112	664	634	744	585	604	434	535	664	754	747	751	1047	396	553	1204	1187	906	781	805	2221	2234	2563	1145	1226	727	1165	1095	1241	731	1000	1264	1219	969	1130
gene.AAE3_06572	63	83	50	104	150	125	119	81	97	137	186	101	94	131	53	164	139	173	185	171	168	115	143	102	109	68	50	100	75	94	81	141	91	62	126	113
gene.AAE3_06558	176	102	166	112	150	56	233	176	161	221	424	213	182	152	176	183	419	368	229	288	222	75	70	53	106	102	185	121	153	155	89	217	128	223	176	184
gene.AAE3_06528	637	179	365	12	12	1	22	22	19	47	50	57	42	31	22	14	32	18	1	20	18	1	4	2	9	19	13	12	14	7	3	8	3	63	30	30
gene.AAE3_06567	15	10	10	29	18	7	15	28	26	14	47	21	26	14	16	13	15	19	2	12	1	15	14	7	23	6	15	15	17	24	8	16	12	8	7	13
gene.AAE3_06602	299	102	286	38	53	41	65	27	33	45	115	43	26	83	21	81	134	121	129	148	116	300	742	323	1082	674	228	1146	284	822	451	2047	1727	748	898	768
gene.AAE3_06502	16	42	17	15	25	15	16	10	12	17	31	22	28	12	22	17	21	19	7	11	16	2	3	5	7	4	4	8	2	7	2	2	0	1	13	0
gene.AAE3_06626	0	0	0	0	0	0	0	0	0	0	0	0	0	0	0	0	2	0	0	0	0	0	0	2	0	0	0	1	0	0	0	2	0	0	1	4
gene.AAE3_06632	28	21	11	36	38	28	2717	1125	576	2479	1239	637	628	982	1157	386	98	54	31	290	34	502	518	93	460	545	553	111	202	112	19	3	112	4	5	1
gene.AAE3_06639	20	29	31	5	0	0	10	5	10	8	28	4	3	4	4	12	21	24	2	19	5	7	6	8	7	4	1	11	5	3	3	4	2	6	6	6
gene.AAE3_06585	8	21	8	2	18	14	10	5	5	21	13	4	16	28	13	18	24	18	0	28	19	16	10	15	13	15	13	19	24	22	4	11	16	12	14	11
gene.AAE3_06577	2091	1560	1622	1939	2296	2262	2234	1592	1662	1804	2796	1647	1705	2117	1254	2049	1855	2173	1441	2488	2133	1428	1533	1160	1348	1112	1580	1533	2215	1419	866	1985	1501	1395	2059	1449
gene.AAE3_06554	388	371	196	397	466	414	393	321	270	338	417	307	406	476	170	319	440	485	351	595	484	484	556	426	405	338	298	398	439	340	197	410	389	340	413	431
gene.AAE3_06608	3	3	8	9	6	13	6	1	0	5	3	3	3	2	2	8	3	2	5	4	0	10	8	10	3	2	3	1	5	6	2	4	5	3	8	2
gene.AAE3_06551	71	67	56	86	99	81	92	103	122	89	212	98	78	144	47	168	219	214	201	148	215	246	444	225	277	168	74	422	82	246	215	510	334	195	358	345
gene.AAE3_06530	0	0	0	0	0	0	0	1	0	0	0	0	0	0	1	0	0	0	0	0	1	0	0	1	2	2	0	4	0	1	4	5	0	0	5	1
gene.AAE3_06597	45	76	51	23	41	20	12	33	12	35	37	43	38	42	10	4	24	28	14	25	9	72	76	97	75	82	22	78	15	74	34	48	33	51	54	39
gene.AAE3_06598	378	420	212	384	438	456	304	260	266	339	584	280	357	571	188	425	504	457	508	624	587	644	1031	578	559	353	166	528	430	368	253	632	452	252	494	362
gene.AAE3_06611	185	111	111	216	249	244	322	232	215	232	605	143	219	320	193	390	763	655	774	1091	1208	60	65	30	93	135	277	112	334	123	105	199	123	213	323	215
gene.AAE3_06553	0	0	0	4	0	0	0	1	1	6	0	0	3	0	2	0	0	2	1	2	1	2	1	1	0	2	0	0	0	0	0	1	2	1	1	6
gene.AAE3_06600	0	1	3	5	3	1	0	2	1	2	3	2	8	2	2	0	3	0	0	0	0	0	0	0	0	0	1	1	0	0	0	0	3	0	0	0
gene.AAE3_06569	0	2	0	0	0	0	0	0	0	0	0	0	3	0	0	0	0	0	2	5	0	0	0	0	0	0	0	2	0	0	0	3	0	1	4	2
gene.AAE3_06506	584	231	505	131	88	160	282	290	192	604	700	199	102	252	424	440	523	248	350	1157	406	99	160	53	676	929	278	1998	1137	2005	1068	2011	1819	1679	1562	1442
gene.AAE3_06659	0	4	1	0	10	2	10	5	4	4	18	13	3	23	9	11	1	5	2	6	0	34	55	78	131	119	18	1097	17	516	633	1873	1124	990	763	1126
gene.AAE3_06604	26	45	13	75	131	103	83	59	58	67	69	75	74	82	23	42	76	71	40	63	47	40	38	42	34	47	18	63	44	38	28	84	42	48	79	52
gene.AAE3_06657	1833	788	2810	35	58	41	35	21	29	37	75	55	53	52	22	103	442	276	285	766	57	18	29	22	28	20	27	24	15	23	5	27	35	20	31	36
gene.AAE3_06500	106	92	79	105	110	69	80	57	97	60	172	76	97	69	56	70	79	73	29	90	52	18	58	46	66	53	64	66	63	64	56	61	34	408	110	384
gene.AAE3_06538	6	3	4	7	7	11	19	6	2	5	28	4	3	7	14	20	20	22	59	96	67	42	47	27	16	11	11	34	37	16	16	49	18	36	34	46
gene.AAE3_06648	0	20	1	55	90	78	7	16	23	18	191	52	27	24	60	626	945	841	3043	1539	3676	115	145	126	107	180	111	19	47	38	11	19	28	32	17	12
gene.AAE3_06543	40	61	27	62	101	61	64	40	47	60	92	83	66	96	33	44	73	54	49	74	55	94	178	102	115	110	39	145	53	137	70	160	97	52	85	89
gene.AAE3_06524	1	0	0	3	1	6	2	0	0	0	0	3	0	0	0	0	0	0	1	0	0	6	0	1	2	0	2	1	0	0	0	3	4	0	0	0
gene.AAE3_06660	928	1687	853	1364	1716	1515	1000	803	1098	1096	1397	1279	1184	1633	1194	1301	1451	1579	1289	1483	1572	2525	2697	2230	1395	959	923	1580	1283	1392	905	1659	1628	1515	1711	1447
gene.AAE3_06511	2	8	2	5	5	1	11	1	5	3	2	14	5	10	4	5	16	3	5	8	21	1	8	4	4	6	6	10	6	9	11	32	15	34	26	27
gene.AAE3_06495	0	0	0	0	0	0	0	0	0	0	0	0	0	0	0	0	0	0	0	0	0	0	0	0	0	0	0	0	0	0	0	0	0	0	0	0
gene.AAE3_06587	13	41	13	71	89	92	67	31	50	63	106	38	34	59	69	119	222	188	149	86	185	704	855	530	464	439	127	500	99	420	296	496	363	463	250	509
gene.AAE3_06537	89	76	67	105	144	147	126	89	84	78	94	93	127	112	65	63	74	103	78	96	97	74	76	40	60	40	78	32	91	40	23	48	31	28	49	56
gene.AAE3_06665	0	20	1	2	4	1	3	4	8	5	0	0	0	0	5	9	34	17	9	0	0	2	2	0	2	2	2	1	10	2	0	4	1	5	0	0
gene.AAE3_06658	66	80	42	136	167	155	130	84	112	86	145	102	75	105	91	122	108	87	61	121	96	82	90	24	76	73	77	117	105	100	42	129	76	96	112	103
gene.AAE3_06627	198	119	121	183	230	208	308	146	168	222	248	197	178	144	136	164	264	236	130	292	124	278	237	208	252	195	286	155	364	282	124	155	115	340	182	293
gene.AAE3_06546	59	74	33	33	30	27	54	23	31	39	80	50	41	50	40	22	61	34	31	50	24	57	92	82	40	46	43	55	52	85	28	52	53	73	47	53
gene.AAE3_06563	22	12	18	13	11	20	4	20	19	26	36	15	7	8	19	27	38	31	41	44	42	4	9	7	7	5	16	12	23	7	6	12	18	10	23	21
gene.AAE3_06519	5618	3185	4238	1898	2297	1860	2975	2210	2489	3194	5906	4167	3015	4206	2233	3303	3487	3760	2518	4485	3162	1003	1479	976	1603	1125	1580	2689	2020	1726	1529	3436	2301	4170	3463	3288
gene.AAE3_06651	0	0	0	2	0	0	0	2	0	0	0	1	0	0	0	0	0	0	0	4	0	0	0	0	3	0	0	0	0	0	0	0	0	0	0	4
gene.AAE3_06582	198	220	123	195	159	136	77	69	77	111	123	119	158	79	50	74	85	99	41	53	64	309	275	266	172	172	70	130	168	130	87	146	166	162	136	173
gene.AAE3_06645	13	44	17	12	12	10	3	2	5	9	7	10	14	5	3	4	5	2	1	1	1	71	517	46	3667	2514	228	2475	410	5504	1584	679	844	4	34	43
gene.AAE3_06590	95	93	40	77	99	88	75	53	36	52	95	80	70	96	35	70	75	70	41	82	59	233	249	204	119	145	65	125	189	190	72	174	147	121	131	134
gene.AAE3_06566	546	617	349	593	706	680	511	420	364	543	848	737	621	816	322	564	637	698	580	844	684	1159	1423	1047	761	649	373	748	610	666	388	744	704	538	719	625
gene.AAE3_06635	10	12	13	4	4	0	7	8	5	10	11	12	5	5	25	18	89	49	63	40	45	4	6	7	3	4	2	27	0	11	5	11	13	19	1	7
gene.AAE3_06603	20	23	11	15	18	12	8	4	8	13	6	14	13	8	7	8	6	14	2	0	10	123	196	205	135	132	14	29	18	68	16	21	20	8	10	12
gene.AAE3_06522	323	230	332	63	120	87	95	72	41	62	69	61	82	111	65	33	44	38	39	97	34	44	35	22	47	47	67	110	59	87	75	161	173	232	47	78
gene.AAE3_06579	106	129	112	94	112	74	126	87	68	99	132	115	95	99	87	55	141	147	67	94	72	227	210	235	154	136	155	193	130	216	122	184	182	242	132	201
gene.AAE3_06642	132	122	146	69	74	60	106	95	128	140	230	201	127	210	111	245	475	389	205	150	243	81	89	87	105	99	103	230	100	140	170	264	182	383	258	256
gene.AAE3_06601	5	3	10	0	0	4	10	4	3	1	11	0	3	0	0	2	1	2	4	4	0	5	5	7	2	1	5	2	4	3	0	1	1	1	4	0
gene.AAE3_06556	20	35	13	20	31	18	9	18	13	12	40	15	29	37	17	19	21	16	30	24	19	10	31	12	13	10	11	25	11	15	4	24	24	26	21	31
gene.AAE3_06512	0	5	4	2	2	3	25	5	6	0	13	2	3	3	7	15	59	29	31	27	105	68	36	81	29	51	36	386	33	261	275	517	452	902	413	840
gene.AAE3_06574	0	0	0	0	0	0	0	0	0	5	6	3	0	10	1	1	2	2	0	3	0	1	2	0	0	0	1	6	8	1	2	10	2	7	19	11
gene.AAE3_06584	210	287	188	205	234	303	147	90	124	174	126	105	127	104	114	112	188	119	147	170	161	167	122	70	148	74	149	115	175	108	55	122	131	87	83	87
gene.AAE3_06646	0	1	0	3	0	0	0	1	0	0	0	0	1	0	1	1	0	0	0	0	0	0	0	0	0	0	0	3	0	2	3	0	2	10	0	0
gene.AAE3_06497	44	44	25	37	46	60	40	26	34	38	15	34	33	26	31	17	29	22	6	21	22	16	10	6	8	12	21	17	17	38	10	30	26	6	10	23
gene.AAE3_06662	83	66	54	26	56	29	120	78	53	89	115	43	40	30	35	24	63	67	53	120	41	127	153	84	83	77	75	88	55	95	47	75	59	109	64	103
gene.AAE3_06544	183	282	169	262	322	187	238	188	168	176	228	243	225	225	111	60	107	67	46	165	126	265	373	223	179	237	97	291	125	393	169	197	303	255	153	199
gene.AAE3_06514	90	83	84	50	56	33	54	28	30	37	48	37	47	70	22	42	83	70	64	65	131	66	109	97	69	72	25	112	50	104	82	160	123	214	145	156
gene.AAE3_06649	1117	1604	1026	26	3	153	87	57	38	163	175	168	53	105	156	162	99	105	60	155	27	3	1	0	0	5	17	5	3	1	0	2	0	32	15	8
gene.AAE3_06535	7	2	8	4	5	6	7	4	3	0	5	7	4	6	2	2	2	4	3	1	5	6	5	3	3	6	0	7	5	1	4	5	5	9	1	9
gene.AAE3_06503	20	8	21	45	26	50	33	24	28	34	29	31	23	17	21	27	39	25	8	27	29	7	2	0	7	8	14	8	12	5	8	21	8	16	12	11
gene.AAE3_06527	279	265	232	223	289	238	419	335	322	295	593	284	339	390	263	299	332	384	219	352	307	276	371	282	241	304	269	460	358	344	336	720	482	532	576	503
gene.AAE3_06516	293	312	215	370	361	361	254	156	200	248	212	232	266	251	153	209	254	309	224	324	248	388	430	322	196	206	118	211	284	251	178	207	226	191	232	321
gene.AAE3_06504	7	11	3	5	7	2	1	5	8	0	1	1	2	6	4	5	3	8	0	0	0	0	0	3	5	6	4	3	9	8	5	7	5	10	6	29
gene.AAE3_06561	31	21	14	28	27	14	38	14	17	33	42	17	16	42	19	34	31	26	8	47	29	10	6	2	8	10	8	3	10	18	9	10	5	5	9	13
gene.AAE3_06624	0	0	0	0	0	1	1	0	0	0	0	0	0	0	0	0	4	0	0	1	0	0	0	0	0	0	1	9	0	7	5	18	9	2	9	14
gene.AAE3_06499	6	2	10	15	7	1	19	10	19	9	27	15	17	6	11	3	14	16	9	11	4	7	1	2	7	7	4	9	2	16	8	6	3	20	6	21
gene.AAE3_06628	1	0	0	0	1	0	0	0	0	0	0	0	0	0	0	0	2	0	0	0	0	2	0	0	2	0	1	0	0	0	0	1	0	0	1	2
gene.AAE3_06640	692	479	506	871	1254	1245	1430	854	1203	882	1653	753	1029	1100	570	1210	1140	1286	965	1570	1616	383	437	317	604	365	795	853	1395	648	472	1298	662	509	1492	841
gene.AAE3_06643	71	44	55	18	15	7	32	19	8	16	16	28	31	28	0	1	5	11	1	7	3	28	16	42	31	27	14	42	5	35	24	38	24	21	28	36
gene.AAE3_06564	0	13	0	14	24	36	77	393	123	403	505	19	185	22	202	187	62	38	2	18	18	140	116	29	146	18	30	67	19	80	49	82	36	143	110	51
gene.AAE3_06613	154	178	154	141	224	215	316	249	245	191	1208	217	131	292	178	620	875	866	475	506	409	634	1246	515	710	603	268	1114	509	486	399	1815	876	469	918	416
gene.AAE3_06654	3	0	1	1	1	0	3	1	0	3	0	1	0	0	3	1	2	3	1	1	0	0	2	1	3	3	3	2	5	0	1	1	0	1	0	2
gene.AAE3_06669	76	97	43	80	106	63	54	34	46	51	78	76	54	55	43	56	57	90	41	34	68	67	63	64	86	51	49	69	42	77	41	67	56	66	44	73
gene.AAE3_06594	0	0	0	0	0	0	0	0	0	0	0	0	0	0	0	0	0	0	0	0	0	0	0	0	0	0	1	0	0	0	0	0	0	0	0	0
gene.AAE3_06532	189	177	208	162	242	181	352	202	239	269	599	205	244	344	196	364	571	454	314	550	438	350	566	423	426	457	381	478	654	391	280	592	334	381	513	479
gene.AAE3_06616	34	36	13	41	37	46	44	39	34	65	28	41	54	38	28	43	36	58	56	49	42	46	36	50	44	31	34	41	36	32	23	42	24	58	52	42
gene.AAE3_06637	637	840	483	1108	1201	1212	981	676	772	938	1352	947	1006	1156	556	706	1189	1286	1115	1296	1214	1553	1746	1545	1033	1019	738	1268	1096	1091	663	1435	1239	752	1286	888
gene.AAE3_06655	1300	1084	1026	691	796	582	657	466	640	761	1081	945	907	962	548	887	1632	1801	1093	1055	1274	822	1070	866	991	845	817	886	831	818	558	1069	904	1282	1042	1126
gene.AAE3_06581	201	231	99	203	220	212	197	161	141	178	191	169	238	172	151	110	152	169	112	204	186	265	280	233	215	181	141	231	103	249	114	227	320	331	176	250
gene.AAE3_06596	68	77	52	122	147	77	180	135	96	118	230	114	104	141	108	95	249	193	122	208	213	245	248	193	349	249	267	235	321	295	133	204	172	323	194	225
gene.AAE3_06525	5	2	0	5	5	5	9	2	5	0	5	0	2	0	3	2	1	1	2	0	0	5	4	6	4	4	5	1	2	2	2	5	1	0	4	6
gene.AAE3_06539	232	133	81	299	330	257	619	268	294	245	712	285	265	299	190	426	851	1052	432	825	662	463	545	353	427	415	546	862	545	525	540	911	448	599	716	914
gene.AAE3_06619	0	0	0	1	0	1	1	0	0	0	0	0	0	0	0	0	0	0	0	0	0	3	0	0	0	0	0	0	0	0	0	1	0	0	0	1
gene.AAE3_06622	468	274	156	339	390	664	706	280	397	367	744	379	342	426	351	885	1203	1430	668	1251	679	589	568	379	480	469	453	624	695	502	471	1036	533	710	778	1365
gene.AAE3_06496	0	0	0	0	0	2	1	0	0	0	1	0	0	0	0	0	0	0	0	0	0	0	0	0	0	0	0	2	0	0	0	0	1	0	0	0
gene.AAE3_06667	29	34	11	17	15	2	59	21	28	11	60	21	24	37	41	11	29	26	9	47	5	8	9	34	42	63	40	169	13	101	86	90	33	45	141	85
gene.AAE3_06614	2	2	0	3	0	1	3	0	1	0	0	0	1	0	0	9	1	0	1	0	7	5	7	5	2	0	1	2	1	1	0	1	1	2	4	2
gene.AAE3_06507	903	420	953	74	47	50	52	38	43	94	92	104	52	50	58	81	73	66	46	173	31	32	49	33	42	23	21	56	37	25	28	58	38	88	39	55
gene.AAE3_06625	25	11	12	6	9	1	45	18	11	12	21	17	21	23	6	5	45	58	0	7	0	7	13	2	6	11	13	2	11	4	4	4	2	6	3	3
gene.AAE3_06612	62	83	17	57	65	73	81	49	61	33	39	18	51	49	28	14	23	26	32	15	17	39	45	18	23	20	99	51	97	27	30	46	38	38	46	41
gene.AAE3_06615	37	9	14	10	22	18	13	16	20	24	18	24	25	23	12	24	14	32	52	71	60	21	29	21	22	8	7	4	9	16	6	14	17	28	19	20
gene.AAE3_06542	110	106	78	80	73	107	72	34	56	68	82	103	67	73	27	63	44	72	24	34	33	132	129	87	133	79	52	59	39	78	35	74	61	123	71	112
gene.AAE3_06629	19	6	10	4	10	14	215	80	23	44	19	15	44	16	76	13	22	16	1	69	8	19	24	16	31	32	24	61	35	42	60	64	72	276	63	90
gene.AAE3_06636	102	77	62	86	96	101	80	45	54	92	89	101	74	90	44	79	173	137	131	130	148	141	140	120	91	85	59	159	80	129	72	230	143	187	151	183
gene.AAE3_06501	41	14	9	23	27	16	34	21	25	26	54	18	19	46	31	86	58	67	39	119	62	36	41	31	22	38	29	58	51	34	41	59	36	81	73	105
gene.AAE3_06599	40	49	49	29	41	34	64	37	19	40	39	35	48	65	15	12	37	25	26	68	17	41	68	46	38	51	22	53	37	31	28	45	36	72	38	53
gene.AAE3_06531	0	1	0	2	0	0	0	0	1	0	0	0	3	0	1	0	0	1	0	0	5	0	0	0	0	0	0	0	0	3	0	0	0	0	0	0
gene.AAE3_06634	0	0	0	3	6	17	3235	3436	774	1989	1801	150	72	522	4990	847	33	30	26	128	24	343	225	124	79	241	102	121	35	15	10	3	76	7	4	1
gene.AAE3_06529	21	6	47	7	13	17	11	9	24	9	41	24	15	32	15	61	62	70	129	87	252	27	75	29	99	47	50	142	74	66	101	189	110	89	185	171
gene.AAE3_06568	0	3	0	0	4	0	0	0	0	0	2	4	0	2	0	0	0	0	0	2	1	0	1	2	0	0	0	0	0	0	0	1	0	0	0	0
gene.AAE3_06576	95	69	79	89	116	75	69	61	40	70	91	69	44	56	53	204	547	349	1186	1629	1936	58	94	69	113	51	78	73	31	84	56	159	132	101	107	99
gene.AAE3_06607	9	11	0	42	37	60	13	14	23	14	7	10	30	16	5	15	4	4	3	7	5	5	9	8	19	2	10	5	1	5	2	3	1	4	3	1
gene.AAE3_06618	11	15	19	34	35	13	48	33	18	31	49	33	41	26	35	23	19	24	6	24	37	12	14	15	11	15	24	25	38	27	22	23	11	26	23	18
gene.AAE3_06509	99	78	52	42	47	54	138	53	42	38	59	57	89	58	43	48	59	50	20	35	7	56	76	52	78	78	79	119	68	103	75	39	19	39	88	82
gene.AAE3_06520	0	1	0	0	2	0	2	0	1	0	2	0	0	2	4	0	0	1	0	0	0	0	2	1	7	7	1	34	0	40	43	24	12	19	43	34
gene.AAE3_06505	219	175	216	63	41	100	140	125	130	216	276	81	48	131	126	292	271	118	208	586	225	193	378	136	793	542	176	1611	512	1300	645	1411	1541	320	1152	895
gene.AAE3_06545	199	108	129	196	242	362	219	171	193	206	407	198	164	293	121	311	292	334	189	452	408	185	296	185	222	218	182	229	449	200	133	343	144	247	322	252
gene.AAE3_06549	156	64	146	87	117	125	168	190	156	239	471	118	115	192	320	456	785	325	517	1019	1043	161	216	137	250	221	190	347	404	244	192	622	519	383	387	344
gene.AAE3_06666	0	0	0	0	0	0	0	0	0	0	0	0	0	0	0	1	0	0	0	0	0	0	0	0	0	0	0	0	0	0	0	0	0	0	0	0
gene.AAE3_06588	36	27	20	56	70	22	145	90	81	79	336	40	54	32	117	85	227	120	43	79	66	54	33	16	104	134	110	111	114	142	134	188	71	264	161	166
gene.AAE3_06562	0	6	0	5	11	5	24	89	47	120	136	4	31	4	114	55	50	16	1	10	4	56	58	37	75	13	56	86	16	77	68	120	68	165	112	58
gene.AAE3_06586	53	57	27	63	93	78	52	66	78	70	133	85	88	82	50	109	123	102	91	125	99	121	187	171	104	115	58	99	54	64	64	88	104	99	95	95
gene.AAE3_06591	0	0	0	0	0	0	11	0	1	0	1	0	1	1	2	7	8	3	5	6	1	12	8	15	4	3	10	20	3	17	12	55	29	20	30	33
gene.AAE3_06580	32	33	25	40	45	32	42	26	47	27	21	41	42	57	14	31	22	18	37	30	21	46	35	30	40	15	30	40	36	30	17	37	19	35	20	14
gene.AAE3_06570	90	145	113	127	142	137	187	179	137	130	363	160	164	245	138	173	216	260	174	384	243	119	185	134	134	151	91	261	241	134	125	390	204	190	279	150
gene.AAE3_06510	0	0	0	1	0	3	0	4	0	6	0	0	0	0	0	0	0	0	0	1	0	0	0	1	0	0	0	0	1	0	0	1	0	0	1	0
gene.AAE3_06550	5	8	2	10	6	4	3	3	8	2	1	5	11	3	5	0	4	6	1	9	0	45	78	42	26	8	8	9	9	31	13	14	8	10	8	13
gene.AAE3_06647	771	605	588	942	1307	1406	1609	997	1204	1036	1977	781	860	1030	824	1295	1104	1322	827	1786	1394	476	497	301	618	547	929	666	1338	585	432	1057	582	543	1162	789
gene.AAE3_06559	788	88	306	56	79	97	76	40	38	52	115	52	50	34	37	70	250	146	55	98	80	116	230	94	118	216	757	605	679	319	405	989	1048	1366	934	665
gene.AAE3_06605	275	447	192	233	260	320	172	121	105	197	150	245	234	272	131	171	259	292	148	215	177	430	349	365	196	140	137	172	84	190	136	182	248	242	104	211
gene.AAE3_06620	0	0	0	2	0	0	0	0	0	0	0	0	0	0	0	0	0	0	0	0	0	0	0	0	0	0	0	0	0	0	0	0	0	0	0	0
gene.AAE3_06631	11	7	6	8	10	2	14	4	4	8	27	11	5	5	3	1	2	1	2	2	1	4	7	2	0	2	3	1	2	5	4	3	1	13	8	10
gene.AAE3_14057	20	7	12	14	8	7	22	9	9	29	58	16	11	32	32	19	15	14	5	25	21	1	6	5	6	12	6	16	4	7	3	16	12	11	15	18
gene.AAE3_14060	162	112	250	142	99	135	120	136	154	167	248	123	100	139	117	219	216	174	94	238	190	51	21	13	52	66	165	27	254	82	44	26	34	108	102	46
gene.AAE3_14061	176	470	22	129	160	75	29	22	11	30	23	44	84	99	4	5	5	7	2	9	1	3	2	1	5	5	5	1	3	0	1	0	1	2	0	1
gene.AAE3_14065	15	5	5	12	7	3	21	11	16	5	40	13	5	17	10	14	25	28	16	26	30	5	17	6	19	18	17	17	16	31	15	37	9	29	17	11
gene.AAE3_14064	49	51	27	45	46	18	34	14	23	27	35	53	37	15	32	39	55	58	17	62	37	174	124	123	85	112	98	92	133	96	69	100	79	153	116	84
gene.AAE3_14056	97	54	30	90	108	89	123	55	66	95	50	82	102	102	47	129	85	63	90	126	70	79	51	30	58	12	81	47	76	44	40	53	24	66	47	82
gene.AAE3_14066	0	0	0	0	0	0	0	0	0	0	0	0	0	0	0	0	0	0	0	0	0	0	0	0	0	0	0	0	0	0	0	0	0	0	0	0
gene.AAE3_14059	8	13	6	8	13	7	11	16	9	14	43	13	13	18	9	17	33	29	29	29	21	21	23	26	12	16	11	31	19	23	31	32	21	22	35	35
gene.AAE3_14062	2	9	23	12	4	0	22	32	2	6	3	5	11	5	19	1	4	0	0	39	1	1	1	0	0	0	0	2	2	0	1	0	0	0	1	0
gene.AAE3_14058	1652	1201	1107	1514	2126	2046	1979	1184	1768	1661	2103	1409	1312	1526	949	2688	2305	2722	1921	2353	2432	890	793	456	1107	477	1380	582	2216	620	450	906	436	930	1346	1139
gene.AAE3_14063	0	0	0	0	1	0	3	1	2	0	1	4	2	0	0	0	0	0	0	0	1	0	0	0	2	0	2	0	0	3	0	0	0	0	0	0
gene.AAE3_11052	247	315	219	336	292	335	166	156	140	278	263	212	226	254	159	156	296	214	172	298	234	359	389	341	292	245	180	215	260	294	113	265	239	273	225	321
gene.AAE3_11078	81	69	69	36	39	38	47	49	45	50	34	71	64	103	17	78	68	55	38	77	36	102	88	61	122	35	152	60	298	81	44	96	52	31	130	110
gene.AAE3_11020	0	1	0	0	0	0	0	0	1	0	0	0	0	0	0	0	6	2	0	0	0	1	1	0	0	1	2	2	2	4	2	0	1	1	2	1
gene.AAE3_11077	106	81	42	38	69	74	51	38	52	67	88	76	38	56	55	73	122	96	76	103	120	49	51	36	41	45	23	57	57	61	34	67	51	62	59	74
gene.AAE3_11044	105	336	102	183	127	112	515	205	396	133	486	280	184	150	121	70	65	70	10	30	11	85	122	85	197	257	11	368	4	333	204	482	320	39	293	136
gene.AAE3_11019	7	3	7	8	8	1	4	3	3	5	20	6	11	7	2	4	7	9	8	7	7	2	2	5	3	9	2	9	7	3	5	12	6	16	11	14
gene.AAE3_11024	4	0	0	0	1	0	3	2	0	0	0	2	0	0	0	0	0	1	0	0	0	0	0	0	0	2	0	1	0	1	0	0	0	0	1	0
gene.AAE3_11047	26	38	7	28	37	17	34	29	28	34	62	30	16	30	34	40	75	39	41	49	36	23	33	49	70	49	62	36	47	39	52	39	26	119	63	78
gene.AAE3_11036	0	0	0	1	1	0	1	2	1	0	2	1	0	6	3	0	10	12	5	2	9	5	5	1	5	10	9	6	11	7	3	5	1	5	38	1
gene.AAE3_11073	49	91	42	92	91	116	29	37	38	69	95	44	48	60	48	71	101	93	112	100	146	151	232	126	157	138	81	121	134	133	47	98	115	40	72	44
gene.AAE3_11015	47	98	40	61	77	46	74	31	44	44	79	59	51	98	40	35	55	71	38	57	41	112	115	119	68	93	22	82	41	58	46	101	75	88	70	72
gene.AAE3_11031	7	1	0	2	1	4	1	2	1	4	2	5	1	4	0	4	8	0	5	4	0	6	8	8	12	1	0	0	5	4	2	3	4	2	1	0
gene.AAE3_11008	0	0	0	0	0	0	0	0	0	0	0	0	0	1	0	0	0	0	0	0	0	0	0	0	0	1	0	0	0	0	0	0	0	9	0	3
gene.AAE3_11038	30	14	23	20	17	18	14	14	8	19	6	13	16	20	8	14	7	23	13	26	30	11	10	26	10	5	16	19	36	17	13	9	11	19	12	6
gene.AAE3_11072	56	97	36	111	158	148	138	78	106	122	192	96	105	119	55	162	163	156	149	208	154	124	219	110	128	88	83	210	232	135	105	270	113	78	262	146
gene.AAE3_11010	113	151	84	373	404	375	373	289	281	205	264	162	239	199	230	136	218	144	45	236	140	85	58	55	54	122	200	99	183	80	42	108	106	63	115	57
gene.AAE3_11045	8	26	17	20	23	35	6	8	9	6	2	4	8	7	5	3	11	7	14	6	12	13	16	11	17	1	17	18	20	17	7	19	24	19	26	31
gene.AAE3_11058	12	15	12	4	7	14	12	7	10	9	7	6	7	4	9	15	10	8	16	14	7	29	46	15	18	23	9	7	10	13	6	19	9	23	9	16
gene.AAE3_11012	11	6	18	5	7	6	5	9	1	11	20	19	10	17	2	8	33	13	18	9	17	6	2	3	38	32	27	54	35	44	44	60	32	62	25	51
gene.AAE3_11011	7	13	1	4	19	3	6	6	6	3	3	9	7	18	4	1	2	5	0	0	0	3	1	6	2	5	2	8	1	5	3	20	4	7	8	14
gene.AAE3_11023	77	48	41	54	93	78	110	46	76	97	99	62	105	91	39	71	74	86	70	88	66	85	77	63	89	52	65	96	79	43	66	136	82	103	85	102
gene.AAE3_11056	341	315	249	343	359	340	453	269	286	304	369	243	249	293	300	321	420	350	284	672	430	225	221	159	276	192	420	159	661	219	128	199	191	259	336	237
gene.AAE3_11079	0	0	0	0	0	0	0	0	0	0	0	0	0	0	0	0	0	0	0	0	0	0	0	0	0	0	0	0	0	0	0	0	0	0	0	0
gene.AAE3_11022	90	71	50	32	78	95	66	37	36	31	2	48	96	39	12	38	30	46	52	52	44	62	87	48	46	28	38	65	40	39	48	73	33	32	63	143
gene.AAE3_11075	1516	1332	1256	879	858	899	743	548	574	950	1018	837	913	956	586	528	589	673	377	916	332	960	983	734	731	554	907	707	1293	791	515	849	605	614	792	968
gene.AAE3_11046	169	264	276	200	270	251	280	188	183	234	292	150	155	176	125	270	147	224	111	266	232	467	569	351	264	225	213	106	164	142	91	162	104	213	149	187
gene.AAE3_11049	82	117	33	154	149	139	114	77	92	121	178	88	122	141	105	80	236	229	200	142	193	279	287	266	147	163	103	231	107	178	97	260	191	267	188	158
gene.AAE3_11025	87	58	64	80	71	65	48	51	51	81	124	70	57	78	67	44	78	46	23	58	50	136	221	139	78	108	430	162	174	76	79	165	174	115	155	159
gene.AAE3_11041	13	2	25	4	6	7	10	17	7	18	25	6	2	8	6	1	6	11	2	13	6	37	27	24	44	34	14	71	20	41	27	120	72	81	100	53
gene.AAE3_11068	666	634	582	367	426	369	338	223	234	374	540	403	339	386	289	486	529	684	480	516	565	357	388	295	371	259	372	549	519	383	332	617	462	559	659	926
gene.AAE3_11070	1685	1244	1617	469	389	408	621	410	395	593	1038	945	836	995	356	572	876	717	380	965	364	265	253	200	207	198	308	329	315	235	235	455	268	506	342	478
gene.AAE3_11066	0	2	0	3	0	0	9	2	11	6	7	1	2	0	12	14	44	19	1	3	9	12	12	8	16	12	18	2	35	47	15	15	20	39	25	17
gene.AAE3_11040	0	0	0	0	0	0	0	0	0	0	0	0	0	0	0	0	0	0	0	0	0	0	0	0	0	0	0	1	0	1	0	0	0	1	3	1
gene.AAE3_11053	63	65	22	49	55	30	93	38	36	33	82	37	64	61	31	51	65	37	37	73	28	50	23	29	37	20	40	46	21	40	35	55	13	34	50	55
gene.AAE3_11043	713	700	754	115	141	92	183	149	109	239	240	289	221	197	183	125	186	164	60	157	48	82	70	69	89	58	60	82	74	92	52	88	96	219	76	162
gene.AAE3_11055	134	114	99	139	133	92	297	174	156	170	561	120	141	185	169	153	518	340	242	606	367	76	101	64	106	174	253	81	392	118	58	137	77	127	255	102
gene.AAE3_11065	0	0	0	0	0	0	0	0	0	0	0	0	0	0	0	0	0	0	0	0	0	0	0	0	0	0	0	0	0	0	0	0	0	0	0	0
gene.AAE3_11050	34	25	20	13	35	22	28	32	29	27	142	47	33	38	31	56	102	100	59	111	112	73	102	56	53	71	45	69	59	57	34	82	57	69	93	33
gene.AAE3_11039	139	83	103	77	73	108	68	28	36	75	67	40	78	70	45	69	68	50	41	85	57	58	46	27	31	38	72	144	70	74	72	318	259	182	180	185
gene.AAE3_11057	591	154	295	84	137	129	127	68	65	114	136	108	122	91	71	60	100	71	42	132	78	120	135	80	76	103	77	92	102	82	56	91	62	118	98	97
gene.AAE3_11074	206	303	169	306	378	352	324	307	238	250	587	337	300	616	202	472	451	472	374	571	549	762	907	629	377	372	166	498	392	360	292	573	426	282	554	395
gene.AAE3_11032	77	124	58	792	716	799	584	253	559	412	662	444	650	462	240	570	885	924	384	439	680	2297	2126	1632	2977	1842	4458	1308	3704	2148	932	1337	1430	1940	2563	1612
gene.AAE3_11014	14	3	11	11	16	24	27	19	28	24	15	12	25	12	20	30	107	48	54	62	47	5	5	2	11	5	38	28	18	14	18	71	30	10	200	35
gene.AAE3_11018	27	38	30	49	38	39	18	8	22	22	23	36	14	26	22	16	17	21	16	13	44	6	11	3	11	7	11	5	15	9	8	15	3	5	8	5
gene.AAE3_11017	53	62	26	91	111	157	130	60	55	60	35	59	64	47	31	39	70	73	21	48	25	24	22	16	27	12	13	20	16	27	28	23	10	4	28	33
gene.AAE3_11059	0	0	0	0	0	0	0	0	0	0	0	0	0	0	0	0	0	0	0	0	0	0	0	0	0	0	0	0	0	0	0	0	0	0	0	0
gene.AAE3_11027	28	47	17	273	392	321	367	221	295	292	249	205	235	217	241	390	325	224	208	406	230	313	306	266	242	80	250	238	293	189	154	271	143	202	205	342
gene.AAE3_11009	117	125	91	154	179	187	224	99	89	146	265	161	213	267	79	219	208	164	168	411	174	276	392	222	209	203	73	196	115	175	132	266	151	109	157	170
gene.AAE3_11063	0	0	0	0	0	0	0	0	0	0	0	0	0	0	0	0	0	0	0	0	0	0	0	1	0	0	0	0	0	0	0	0	0	0	0	0
gene.AAE3_11042	28	47	80	61	67	43	73	40	52	75	76	37	38	50	38	89	58	72	38	80	43	110	96	110	67	73	50	70	81	62	29	77	69	98	80	77
gene.AAE3_11034	1158	702	836	435	471	249	649	429	522	686	985	791	644	727	509	848	1301	1207	499	905	779	385	494	454	611	475	526	891	411	696	576	859	666	1876	868	1440
gene.AAE3_11060	0	0	0	0	0	0	0	0	0	0	0	0	0	0	0	0	0	0	0	0	0	0	0	0	0	0	0	0	0	0	0	0	0	0	0	0
gene.AAE3_11071	47	52	27	54	85	67	37	29	50	65	40	51	37	59	38	54	32	45	20	59	46	56	41	38	36	23	36	30	42	33	29	25	27	43	39	52
gene.AAE3_11035	12	13	3	15	4	13	16	2	37	12	14	17	5	9	14	7	28	24	20	16	21	6	14	10	6	14	21	24	9	14	14	16	14	25	17	14
gene.AAE3_11007	0	0	0	0	0	0	0	0	0	0	0	0	0	0	0	0	0	0	0	0	0	0	0	0	0	0	0	0	0	0	0	0	0	0	0	0
gene.AAE3_11062	0	0	0	0	0	0	0	0	0	1	0	0	0	0	0	0	0	0	0	0	0	0	0	0	0	0	0	0	0	0	0	0	0	0	0	0
gene.AAE3_11033	423	206	294	251	339	194	445	218	256	314	446	253	259	259	210	237	335	313	129	397	240	289	336	231	466	383	486	413	488	456	296	398	283	508	503	595
gene.AAE3_11067	2139	995	1557	464	583	443	911	727	708	1267	1647	1337	898	1133	941	1294	1518	1433	728	1538	1165	270	403	279	304	333	540	592	522	402	461	575	580	2083	854	1188
gene.AAE3_11054	101	118	78	64	88	34	90	63	23	64	96	50	94	113	23	35	31	25	8	75	11	2	9	7	8	14	19	15	7	13	11	13	8	17	17	31
gene.AAE3_11076	64	54	58	45	42	12	70	44	43	39	149	44	61	68	36	16	52	36	14	58	12	43	47	57	59	55	89	70	45	102	51	53	23	59	54	49
gene.AAE3_11026	95	55	30	81	87	45	101	59	43	74	92	66	83	71	54	24	105	96	38	57	60	158	172	172	106	121	181	109	163	174	67	79	81	159	136	123
gene.AAE3_11030	6335	3638	5062	3192	3230	2115	1032	828	1011	1228	1976	1368	1202	2091	896	1933	1665	3002	235	2849	151	3216	2875	2094	772	763	3138	200	1770	208	110	378	311	149	188	270
gene.AAE3_11069	574	758	459	764	845	668	535	411	446	562	707	482	632	569	348	422	670	546	425	719	565	838	1037	917	696	579	507	673	593	670	379	607	594	658	532	636
gene.AAE3_11048	88	142	100	226	267	224	179	142	151	198	312	189	201	190	158	201	292	229	192	337	359	253	313	266	210	198	206	211	288	225	158	288	199	289	313	255
gene.AAE3_11021	12	6	14	12	15	11	15	12	4	13	7	11	16	9	6	11	16	20	10	17	11	4	7	7	13	10	2	7	9	18	10	17	9	13	15	13
gene.AAE3_11028	10	30	22	17	9	8	6	13	10	39	12	21	26	19	20	2	2	5	7	6	6	9	8	5	8	6	4	33	3	25	22	42	52	21	23	30
gene.AAE3_11037	0	2	3	0	0	1	0	0	0	1	1	8	5	1	0	1	0	0	0	0	0	2	4	2	1	1	2	1	0	3	0	0	0	1	0	0
gene.AAE3_11013	478	834	403	668	713	655	496	364	411	420	694	500	579	695	322	411	631	624	479	468	443	1601	1637	1358	593	577	516	967	536	825	478	1002	922	663	792	757
gene.AAE3_11061	0	0	1	0	0	0	0	0	0	0	0	0	0	0	0	0	0	0	0	0	0	0	0	0	0	0	0	0	0	0	0	0	0	0	1	0
gene.AAE3_11051	967	810	667	587	633	590	432	361	439	648	731	685	579	858	327	508	671	707	539	656	520	618	671	570	481	332	321	433	396	448	266	477	504	548	550	471
gene.AAE3_11064	0	0	0	0	0	0	0	0	0	0	0	0	0	0	0	0	0	0	0	0	0	0	0	0	0	0	0	0	0	0	0	0	0	0	0	0
gene.AAE3_11016	107	105	82	147	160	157	194	114	116	162	307	152	119	205	152	223	316	215	301	383	360	61	53	51	42	43	59	65	103	81	37	102	84	121	87	72
gene.AAE3_11029	155	123	114	142	162	95	76	84	89	138	101	111	131	88	77	91	141	125	83	124	101	100	62	68	87	60	83	59	82	81	39	82	70	151	80	101
gene.AAE3_10511	9	6	6	9	6	5	7	10	4	8	11	3	3	6	1	15	14	7	2	10	11	0	8	1	1	1	6	1	0	2	2	9	1	14	9	10
gene.AAE3_10469	0	0	0	2	0	1	1	5	3	0	6	0	1	0	1	0	0	4	3	13	0	3	1	0	0	1	2	2	3	2	0	0	5	3	0	2
gene.AAE3_10453	38	20	13	17	25	20	22	21	15	17	27	34	29	30	19	39	217	368	2506	121	1100	12	19	11	6	18	140	16	24	15	4	13	46	65	17	13
gene.AAE3_10473	31	21	13	29	61	47	56	14	28	36	86	36	33	57	16	70	155	128	322	238	250	183	311	164	148	158	78	278	153	131	173	455	223	237	600	278
gene.AAE3_10530	0	4	0	14	14	3	9	1	1	3	3	3	0	2	0	0	0	0	0	0	0	2	0	2	0	0	0	20	1	7	18	39	25	33	16	8
gene.AAE3_10467	330	467	229	248	334	262	227	170	191	156	362	239	268	240	117	153	290	277	188	308	276	642	778	683	496	320	260	319	259	376	162	297	327	358	240	250
gene.AAE3_10512	0	0	0	0	0	0	0	0	1	0	0	0	0	0	0	0	0	0	0	0	0	1	0	0	0	0	0	0	0	0	0	0	0	0	0	0
gene.AAE3_10534	138	164	108	141	224	226	323	197	218	218	460	233	252	465	177	435	511	620	635	784	788	478	753	443	320	252	170	449	366	241	252	584	413	269	612	381
gene.AAE3_10475	8	9	2	7	6	3	14	5	14	3	54	20	11	14	7	11	46	34	12	30	7	5	19	37	27	46	9	32	10	19	8	21	6	7	34	16
gene.AAE3_10478	25	9	18	15	12	12	57	47	52	61	169	10	7	43	26	54	52	12	36	122	50	5	3	6	8	8	34	8	65	4	6	16	2	4	23	9
gene.AAE3_10465	325	199	100	682	964	596	949	1276	963	1930	6201	3222	1017	1972	1999	3205	2585	3128	1118	4253	2272	183	82	36	34	139	745	23	48	25	29	53	53	26	86	17
gene.AAE3_10524	1747	1785	1061	1622	1949	1977	1521	1008	1177	1338	1333	1168	1434	1679	869	1132	1123	1387	1184	1731	1223	1749	2010	1602	1505	1000	1417	1309	2175	1326	775	1692	1476	1017	1744	1551
gene.AAE3_10476	6	33	0	2	6	5	2	6	4	1	0	2	3	2	5	2	3	3	0	3	0	0	6	0	0	0	0	2	0	4	0	0	1	0	0	0
gene.AAE3_10493	208	250	156	316	357	260	315	211	206	366	399	280	296	328	150	241	284	356	232	287	252	417	609	388	355	202	190	223	190	218	177	239	210	225	254	311
gene.AAE3_10477	130	138	55	79	102	52	80	60	49	67	58	109	80	80	40	16	61	59	22	22	13	84	75	62	116	455	44	2530	46	1825	1829	910	1616	954	1151	1508
gene.AAE3_10508	286	588	140	1767	1554	1903	2546	1788	2607	3333	7400	4738	2069	3826	2748	8702	12630	10677	3117	5224	3974	149	42	22	25	46	913	89	131	19	91	181	114	660	465	474
gene.AAE3_10501	5	7	6	7	9	8	7	9	11	33	19	20	18	20	9	7	5	20	26	37	21	28	18	49	17	8	12	6	10	14	20	13	8	49	19	23
gene.AAE3_10492	0	9	0	14	0	2	5	0	8	0	0	0	2	1	0	0	0	1	0	0	0	1875	1986	1861	288	413	53	2	5	11	4	5	1	2	1	3
gene.AAE3_10462	31	37	57	29	84	82	91	49	46	91	124	42	41	86	46	100	270	418	1214	256	1479	46	59	29	53	59	156	70	74	52	60	102	87	119	83	77
gene.AAE3_10505	1162	736	650	646	926	825	1312	1009	1046	1074	3062	1235	962	1631	774	1567	1338	1414	1121	2153	1938	896	1607	983	919	885	638	1015	1284	661	517	1307	919	1043	1774	1064
gene.AAE3_10461	8	0	1	2	12	2	6	22	6	10	50	7	2	12	19	66	396	714	6888	603	3703	8	6	5	15	19	38	10	20	7	13	12	29	152	39	28
gene.AAE3_10525	0	0	0	3	0	0	0	2	0	0	0	0	0	0	0	0	1	1	0	0	0	0	0	0	2	0	0	1	0	0	0	1	0	2	0	0
gene.AAE3_10498	131	172	144	347	398	366	242	125	273	213	413	218	226	244	113	224	218	251	186	287	251	1069	1111	1147	660	418	283	350	400	436	174	399	369	309	278	302
gene.AAE3_10480	8	4	3	2	6	0	17	3	6	19	21	7	4	5	1	5	16	9	2	4	8	16	22	31	15	17	14	12	6	20	4	4	8	16	13	18
gene.AAE3_10458	36	39	7	75	68	71	77	65	92	91	112	62	82	65	58	103	314	554	3761	185	778	54	46	37	26	35	110	28	46	24	32	32	74	47	40	59
gene.AAE3_10496	1	3	1	7	5	11	5	0	6	7	14	5	5	16	8	14	18	14	33	16	21	36	49	45	14	18	6	8	16	5	6	4	4	4	8	10
gene.AAE3_10472	11	37	20	23	26	6	18	9	16	17	10	35	39	21	32	21	45	32	27	26	13	30	34	49	25	17	9	32	0	33	13	19	17	18	16	32
gene.AAE3_10487	0	2	0	6	1	2	3	1	0	2	0	3	5	0	1	0	8	8	2	1	2	32	20	20	30	46	27	8	6	19	11	5	12	0	1	0
gene.AAE3_10497	0	9	3	3	0	10	0	1	1	1	6	2	1	3	0	0	0	6	6	2	0	5	4	1	3	0	1	1	0	5	0	2	0	4	0	1
gene.AAE3_10531	53	56	34	78	82	74	32	28	69	41	60	34	72	41	26	37	28	39	11	37	18	50	32	24	21	27	14	38	54	33	16	47	44	24	30	45
gene.AAE3_10537	7108	4775	5498	2944	3481	4005	6335	3946	4025	4523	5735	5499	5996	8909	2263	5283	8376	9752	10023	14145	16856	9203	12774	10376	6031	5899	3197	7669	5944	5386	3969	7577	7721	4374	5845	4378
gene.AAE3_10456	2	0	0	0	2	3	2	0	3	3	13	2	9	2	3	4	36	48	705	14	13	6	2	3	1	1	0	1	2	1	5	6	6	5	3	1
gene.AAE3_10468	0	0	0	0	0	0	0	0	0	0	0	0	0	0	0	0	0	0	0	0	0	0	0	0	0	0	0	0	0	0	0	0	0	0	0	0
gene.AAE3_10517	202	218	140	243	364	270	408	281	329	288	942	278	289	347	259	346	414	373	279	537	484	151	200	109	186	208	158	220	242	148	118	263	129	196	298	190
gene.AAE3_10460	62	81	39	70	138	135	111	68	102	87	150	120	91	116	55	144	618	1314	7189	494	4475	157	209	127	83	85	282	76	116	60	42	95	82	100	73	85
gene.AAE3_10507	21	12	3	53	16	16	7	14	7	17	0	8	16	2	2	6	7	0	3	8	0	7	0	2	6	2	9	5	2	5	0	2	3	1	0	6
gene.AAE3_10523	28	18	18	60	42	9	112	83	51	50	166	72	56	81	50	17	53	47	17	44	21	18	17	47	62	70	97	68	24	70	39	69	24	48	100	66
gene.AAE3_10455	669	517	342	536	425	529	343	220	366	351	586	508	468	525	227	411	822	1225	4325	699	1732	140	79	72	71	99	294	35	91	87	43	54	58	57	23	44
gene.AAE3_10527	319	389	254	291	394	365	292	236	309	376	698	409	468	676	222	509	745	767	919	732	777	1167	1683	1300	606	639	224	908	537	631	504	1091	911	644	1020	677
gene.AAE3_10533	49	35	28	69	53	55	39	30	31	58	33	59	39	35	27	59	77	42	49	35	58	67	73	41	52	54	53	34	71	29	48	66	37	50	40	66
gene.AAE3_10463	0	1	0	0	1	0	2	0	2	0	0	0	0	0	0	1	29	11	191	0	34	63	64	51	25	30	57	0	10	3	6	2	5	3	5	1
gene.AAE3_10518	0	0	0	1	0	0	0	0	0	0	0	0	0	0	0	0	0	0	0	0	0	0	0	0	0	0	0	0	0	0	0	0	0	0	0	0
gene.AAE3_10491	2	2	0	5	1	0	2	4	1	0	0	2	4	5	0	1	1	3	10	5	7	0	2	0	0	3	11	3	5	0	4	8	2	14	7	8
gene.AAE3_10457	0	0	0	1	1	2	0	0	1	2	4	0	2	0	0	8	105	114	408	28	109	4	0	1	0	1	13	1	0	0	0	0	1	0	0	0
gene.AAE3_10499	49	90	58	102	98	65	40	40	45	51	47	38	37	69	29	18	27	40	22	28	24	149	177	166	136	84	28	135	16	117	63	143	140	63	69	113
gene.AAE3_10474	168	100	134	56	50	94	48	20	37	63	64	66	71	91	39	81	42	41	18	100	39	56	51	63	34	29	49	46	70	60	27	40	52	66	68	60
gene.AAE3_10526	7	0	10	5	1	1	2	2	0	1	2	7	0	0	2	0	3	0	1	0	2	1	2	0	1	2	5	1	0	6	0	3	3	0	2	0
gene.AAE3_10536	0	3	0	8	2	5	2	0	0	0	0	0	1	0	0	0	0	0	0	0	0	3	3	12	0	0	0	0	3	0	0	1	0	2	0	0
gene.AAE3_10484	13	8	3	15	5	19	3	15	16	15	7	8	20	8	4	8	10	14	13	14	6	18	14	13	15	6	6	21	16	15	4	8	16	10	11	10
gene.AAE3_10490	17	117	7	72	28	7	117	101	446	155	440	701	110	119	99	56	98	73	40	6	13	49	65	82	17	44	39	12	16	20	19	9	8	14	11	7
gene.AAE3_10486	85	88	56	132	146	37	68	86	108	57	134	137	115	91	61	26	69	66	29	71	42	79	125	129	133	89	113	117	43	123	83	93	59	125	125	106
gene.AAE3_10529	1	1	0	2	4	3	5	1	4	0	4	3	3	0	0	2	1	3	1	0	1	28	67	61	110	127	13	277	3	205	181	64	111	75	59	41
gene.AAE3_10449	0	0	0	0	0	0	0	0	0	0	0	0	0	0	0	0	0	0	0	0	0	0	0	0	0	0	0	0	0	0	0	0	1	0	0	0
gene.AAE3_10522	0	0	0	0	0	0	0	0	0	0	0	0	0	0	0	0	0	0	0	0	0	0	0	0	0	0	0	0	0	0	0	0	0	0	0	0
gene.AAE3_10454	0	3	3	7	12	4	17	9	4	5	30	7	18	10	8	14	165	180	2497	48	331	4	0	6	6	5	58	10	8	14	11	14	18	32	7	8
gene.AAE3_10488	2	10	2	7	8	2	5	10	6	7	27	3	1	4	5	2	8	5	3	5	6	39	62	70	45	85	9	795	2	294	487	1720	758	1037	722	913
gene.AAE3_10502	0	0	0	0	0	0	0	0	0	0	0	0	0	0	0	0	0	0	0	0	0	0	0	0	0	0	0	0	0	1	0	0	0	0	0	0
gene.AAE3_10521	6	5	7	33	55	46	28	22	19	39	45	15	26	13	11	8	34	26	30	17	23	15	13	16	13	9	44	12	52	14	3	14	20	80	29	6
gene.AAE3_10515	225	180	78	245	306	255	200	139	155	207	273	221	191	169	66	163	148	220	104	203	158	114	126	118	105	88	84	91	75	79	45	78	64	93	87	119
gene.AAE3_10532	171	92	141	204	259	181	252	171	227	149	593	196	146	236	112	292	404	398	432	530	395	154	251	143	258	229	205	217	346	183	120	426	148	252	375	251
gene.AAE3_10451	555	879	410	499	418	475	834	765	713	1188	2433	2145	1319	2320	1089	9819	18017	38916	88037	53490	112312	299	54	66	90	164	10303	200	532	445	251	751	935	2316	1946	1769
gene.AAE3_10538	1192	953	432	2713	3028	3893	2297	922	985	934	1447	1073	2405	2382	369	888	1062	1308	789	2148	1285	2400	3082	2326	2511	1451	1310	765	3009	919	440	1167	540	609	1277	1396
gene.AAE3_10528	1731	177	3394	75	147	151	25	27	41	27	148	91	53	230	21	36	65	55	4	90	34	18	49	30	394	187	141	1475	745	737	766	2786	1932	2028	3003	1757
gene.AAE3_10481	12	16	7	15	6	2	26	23	29	7	61	22	11	27	17	1	199	172	98	47	40	40	32	47	66	77	93	45	55	43	27	24	13	53	60	53
gene.AAE3_10510	64	72	105	48	68	111	144	87	94	122	176	113	120	184	89	139	152	163	76	175	177	453	622	356	453	403	271	483	559	469	257	501	455	212	365	317
gene.AAE3_10535	18	6	4	26	50	14	37	19	38	47	146	93	37	32	26	31	23	41	2	2	0	76	76	100	74	42	73	19	22	22	26	49	24	51	32	34
gene.AAE3_10516	3979	2180	4093	4993	6404	7783	8159	9602	8554	16548	46484	13416	7423	20009	14048	38226	31625	44080	33459	28893	86106	587	493	404	390	497	1131	303	1802	315	449	413	352	1580	1249	886
gene.AAE3_10471	60	118	66	47	75	22	51	24	37	30	93	61	61	75	32	6	72	29	39	64	30	144	204	204	99	115	32	102	25	86	33	97	52	51	63	62
gene.AAE3_10459	210	185	154	505	664	650	943	794	1173	1132	2443	609	588	867	1318	7420	13919	16571	44889	13140	28148	371	292	215	231	187	621	208	341	109	147	372	399	530	210	362
gene.AAE3_10466	8	14	15	4	9	24	1	3	6	2	4	7	10	7	4	3	10	10	1	2	16	2	5	2	0	4	9	0	6	2	2	1	0	3	3	8
gene.AAE3_10452	0	3	0	2	0	0	2	0	1	2	0	0	1	1	4	0	4	4	75	9	33	0	0	4	1	0	9	1	2	5	1	0	4	8	5	7
gene.AAE3_10504	24	56	20	11	22	11	13	7	17	23	17	14	14	17	7	15	11	14	3	7	3	119	114	117	61	50	4	97	8	52	53	98	87	85	39	81
gene.AAE3_10519	0	0	0	0	0	0	0	0	0	0	0	0	0	0	0	0	0	0	0	0	0	0	0	0	0	0	0	0	0	0	0	0	0	0	0	0
gene.AAE3_10495	0	0	0	0	0	0	0	0	0	0	0	0	1	0	0	0	2	0	1	1	0	2	1	1	0	0	1	0	0	0	0	0	0	0	0	0
gene.AAE3_10506	433	281	247	242	236	306	206	156	184	273	380	255	209	269	128	146	108	167	62	133	89	107	96	93	79	59	73	55	131	96	76	84	69	95	107	99
gene.AAE3_10470	41	29	31	52	79	103	52	26	58	36	47	46	55	41	11	42	24	36	32	23	30	28	44	26	20	18	16	16	58	21	7	29	23	22	46	20
gene.AAE3_10482	1	0	3	2	0	0	3	2	2	0	1	0	0	2	1	1	4	0	2	3	0	4	3	9	4	9	3	1	12	9	2	2	0	1	2	8
gene.AAE3_10483	332	290	773	132	100	143	219	140	138	194	216	290	231	355	160	103	126	182	81	90	93	311	303	324	89	185	161	48	105	48	28	35	35	43	31	35
gene.AAE3_10539	0	0	0	0	0	0	0	0	0	0	0	0	0	0	0	0	0	0	0	0	0	0	0	0	0	0	0	0	0	0	0	0	0	0	0	0
gene.AAE3_10514	0	1	0	0	2	0	0	0	0	0	0	0	2	0	0	0	1	0	1	0	1	2	0	1	0	1	0	2	4	0	3	0	0	0	0	0
gene.AAE3_10509	2403	1806	1585	2163	2822	2319	3925	4056	3084	5389	18296	6100	3075	6834	4930	18450	34660	36371	27473	19297	40097	397	196	139	179	321	2008	188	642	98	193	378	298	448	635	279
gene.AAE3_10450	173	171	273	48	42	24	32	17	22	26	38	178	112	185	11	44	46	69	26	88	33	7	6	10	5	3	47	0	30	3	1	6	4	0	1	4
gene.AAE3_10485	0	0	0	1	0	0	0	0	1	3	0	2	0	0	0	0	1	2	3	1	0	1	2	0	0	0	0	2	9	1	0	5	3	2	0	1
gene.AAE3_10500	2770	213	2616	162	234	278	687	737	205	1157	503	205	176	237	445	144	76	52	29	550	68	1823	2163	685	5948	2799	4235	1700	6402	5550	1960	1921	1895	5398	1406	3809
gene.AAE3_10503	68	55	86	15	14	9	39	49	43	79	165	68	28	88	53	90	52	58	92	293	76	6	10	10	33	22	14	26	5	15	21	47	34	40	40	36
gene.AAE3_10513	117	148	83	214	158	96	105	96	93	118	101	89	168	133	68	40	55	35	31	28	27	59	75	93	65	56	32	27	34	69	21	36	33	52	35	40
gene.AAE3_10520	0	1	0	0	0	0	0	0	0	0	0	0	0	0	0	0	0	0	0	0	0	0	0	0	0	0	0	0	0	0	1	0	0	0	0	0
gene.AAE3_10464	3	1	0	14	6	3	2	5	0	1	3	5	11	2	0	5	3	6	3	3	7	10	7	4	4	6	0	7	5	2	3	12	10	15	8	12
gene.AAE3_10489	3	3	4	2	0	0	0	0	0	0	2	0	2	1	1	7	7	7	2	3	6	3	10	6	14	20	10	447	1	199	324	901	662	650	370	729
gene.AAE3_10494	102	82	51	117	118	109	98	103	82	70	134	146	129	144	59	102	84	133	68	87	67	209	220	196	97	94	55	150	55	79	57	104	99	85	83	108
gene.AAE3_10479	14	11	18	53	59	24	49	27	34	14	45	16	53	34	22	3	63	73	54	71	167	79	51	203	46	52	48	18	17	44	19	24	16	20	44	36
gene.AAE3_08942	76	23	141	6	6	3	0	0	1	2	10	3	0	24	2	15	31	82	38	5	39	4	1	0	1	0	2	2	0	0	0	11	0	3	0	2
gene.AAE3_08899	0	0	0	0	0	0	0	0	0	0	0	0	0	0	0	0	0	0	0	0	0	0	0	0	0	0	0	0	0	0	0	0	0	0	0	0
gene.AAE3_08895	0	1	0	2	0	2	0	1	0	12	2	1	0	4	0	1	0	0	0	2	0	0	0	1	0	0	0	0	0	1	0	0	2	2	0	0
gene.AAE3_08993	222	397	171	261	366	418	351	287	232	309	301	188	235	291	203	226	253	138	196	402	198	544	690	494	366	205	299	547	584	355	268	615	369	302	439	344
gene.AAE3_08987	0	2	0	0	0	0	0	0	0	0	0	0	0	0	0	0	3	1	2	2	0	0	0	0	0	0	0	0	0	0	0	0	0	4	0	0
gene.AAE3_09009	75	76	60	68	61	39	102	45	41	41	104	40	71	54	38	38	73	66	31	50	44	83	97	78	144	158	104	226	93	246	165	236	77	153	218	279
gene.AAE3_08985	119	40	92	120	140	160	162	94	91	122	124	83	89	60	88	50	45	39	10	124	26	24	8	5	4	15	19	8	17	8	3	7	1	3	3	0
gene.AAE3_08958	0	0	0	0	0	0	0	0	0	0	0	0	0	0	0	0	0	0	0	0	0	0	0	0	0	0	0	0	0	0	0	0	0	0	0	0
gene.AAE3_09014	0	0	0	0	0	0	0	0	0	0	0	0	0	0	0	0	4	4	0	0	2	0	0	0	0	0	0	7	1	5	12	8	10	105	25	22
gene.AAE3_08947	41	21	12	30	24	39	37	25	26	44	59	46	47	55	16	12	35	59	16	16	37	29	27	15	42	52	122	76	272	55	61	150	92	203	109	185
gene.AAE3_08969	0	0	0	0	0	0	0	0	0	0	0	0	0	0	0	0	0	0	0	0	0	0	0	0	0	0	0	0	0	0	0	0	0	0	0	0
gene.AAE3_08983	33	2	9	38	27	15	35	29	22	17	30	20	19	12	18	10	12	16	6	2	8	3	18	12	15	21	12	19	20	27	24	39	34	41	23	17
gene.AAE3_08912	140	181	112	105	160	145	52	54	85	75	115	134	116	130	74	95	86	127	90	107	138	217	312	279	179	105	64	227	63	126	116	269	162	94	171	259
gene.AAE3_08997	89	97	31	151	132	198	80	60	87	107	150	144	112	109	50	131	389	440	533	419	635	63	64	41	95	66	148	520	148	175	319	1101	817	442	548	523
gene.AAE3_08976	0	1	0	0	0	0	1	1	2	0	3	0	1	0	1	0	2	0	0	2	0	0	0	2	0	0	0	1	0	1	0	1	0	0	5	1
gene.AAE3_08938	63	47	36	51	64	73	43	65	50	74	70	55	66	56	67	53	95	65	73	119	152	26	37	17	60	14	47	52	45	65	36	77	48	78	52	87
gene.AAE3_08887	3	2	0	2	0	1	0	0	1	0	5	0	0	3	0	1	1	2	0	2	4	3	6	1	69	25	32	78	5	45	45	116	35	56	126	59
gene.AAE3_08978	119	60	74	106	94	117	86	48	46	87	57	64	69	87	42	58	37	38	35	64	41	65	65	33	48	24	60	82	165	46	43	82	39	75	81	95
gene.AAE3_09023	12	19	14	56	41	35	51	23	42	48	67	31	44	48	13	35	45	39	23	33	14	38	52	36	80	32	25	346	15	182	191	643	215	79	279	440
gene.AAE3_08968	24	16	8	37	41	28	29	17	15	17	45	56	16	22	13	23	51	26	39	51	76	28	31	37	26	42	26	29	22	30	24	21	28	44	29	29
gene.AAE3_08933	241	198	185	362	365	392	319	217	219	307	255	244	254	241	225	282	291	260	171	318	338	248	227	172	215	239	326	171	285	310	112	232	282	375	216	271
gene.AAE3_08902	0	2	4	8	3	3	0	0	1	8	4	0	5	2	0	2	2	10	5	12	11	2	2	0	3	2	0	0	1	6	6	3	3	5	3	0
gene.AAE3_08999	64	60	38	69	119	105	54	47	45	53	170	74	73	94	40	65	140	144	150	150	171	212	345	233	135	148	89	214	89	210	96	200	146	92	114	78
gene.AAE3_08916	0	0	0	0	0	0	0	1	2	0	1	3	1	0	0	4	1	0	5	2	7	0	0	0	2	0	5	1	19	2	2	0	0	0	5	0
gene.AAE3_09002	165	206	203	171	259	207	298	219	259	274	519	354	315	372	208	448	1434	923	2426	1422	725	531	758	571	422	362	309	339	201	328	163	393	283	222	275	239
gene.AAE3_08919	413	627	111	619	480	440	336	271	318	355	549	578	590	900	246	571	970	1179	878	818	1517	563	326	446	695	415	2690	253	9001	519	187	311	353	614	4591	443
gene.AAE3_08946	48	12	2	230	411	216	577	486	558	992	1501	2293	904	942	813	4873	4255	8261	390	1195	290	211	9	10	30	54	991	63	102	42	72	161	67	38	110	139
gene.AAE3_08897	2	2	0	0	1	1	4	0	3	0	1	1	0	0	0	0	1	2	1	4	3	0	0	1	3	1	3	1	3	2	3	2	4	3	1	1
gene.AAE3_09025	91	79	79	85	95	98	111	61	65	68	204	92	88	109	51	118	209	181	144	253	218	111	149	108	104	84	47	76	90	76	30	95	52	104	120	112
gene.AAE3_09004	2892	1175	2368	694	690	717	609	465	459	769	827	1186	1234	1831	332	262	397	419	164	491	125	259	172	106	151	128	1731	264	1224	320	206	286	263	666	2693	444
gene.AAE3_08921	1	6	0	0	6	2	5	3	0	0	7	0	1	2	0	1	4	5	0	12	0	0	0	2	1	2	2	1	0	2	0	1	1	0	1	8
gene.AAE3_08900	5	6	2	0	1	2	5	1	5	6	7	1	7	6	1	9	7	6	2	5	9	8	2	5	8	5	6	4	1	2	4	6	3	4	3	6
gene.AAE3_09010	59	30	31	22	45	9	103	46	41	58	75	42	42	59	26	49	53	37	30	80	46	39	40	29	51	36	68	102	83	88	61	97	76	148	87	102
gene.AAE3_08889	0	0	0	0	0	0	0	3	0	0	0	0	0	0	0	0	0	0	0	0	0	0	0	0	0	0	0	0	0	0	0	3	0	0	0	0
gene.AAE3_08931	26	15	26	21	9	8	13	5	7	12	11	16	13	13	19	30	22	12	6	26	9	4	3	6	12	4	18	8	12	9	15	4	9	6	23	14
gene.AAE3_09006	50	68	51	63	60	55	61	48	55	57	94	56	68	42	60	56	89	71	26	71	48	43	25	62	47	45	32	65	42	47	47	70	76	92	68	110
gene.AAE3_08971	0	0	0	0	0	0	0	0	0	2	1	0	0	0	0	0	0	1	1	0	1	1	3	3	4	2	0	0	0	3	0	0	2	0	4	1
gene.AAE3_08901	11	8	6	18	20	25	11	22	7	21	52	23	17	33	22	46	72	77	55	79	60	11	8	3	7	3	29	6	50	13	4	14	2	13	34	7
gene.AAE3_08961	160	101	111	48	53	100	112	61	80	59	135	85	52	137	27	190	87	156	125	228	78	467	721	497	390	148	74	326	157	190	238	458	188	86	310	340
gene.AAE3_08944	1	5	34	0	0	0	0	0	1	0	0	0	0	0	0	18	28	76	4	0	36	5	0	1	5	1	0	20	0	0	12	10	6	5	33	44
gene.AAE3_08904	792	440	508	492	394	369	969	395	700	849	1388	1447	735	953	502	944	1235	1147	331	1190	367	685	578	559	443	430	990	182	775	254	167	268	202	1342	559	671
gene.AAE3_08956	954	1117	653	1450	1871	1124	1445	991	883	1048	1926	1265	1487	1518	704	705	1270	1017	737	1265	1106	1192	1540	1269	1167	1004	1100	995	1096	1137	698	1101	1121	1317	989	936
gene.AAE3_09027	41	116	71	81	105	73	83	75	67	79	122	84	56	132	46	93	136	143	81	139	85	185	208	166	75	94	84	63	162	73	39	91	73	68	100	109
gene.AAE3_08965	485	374	417	599	831	701	771	490	637	562	1296	780	639	970	418	875	868	1011	686	1014	991	770	1188	699	904	638	694	929	917	822	489	1158	818	681	1141	846
gene.AAE3_08930	104	96	74	146	121	176	182	106	110	145	214	127	114	139	99	147	186	146	97	188	237	35	34	31	54	37	52	35	95	51	31	59	54	86	68	63
gene.AAE3_08988	2	2	0	2	5	0	3	4	0	6	0	3	0	0	3	6	14	9	24	8	17	0	0	2	9	2	3	5	11	3	5	0	6	1	2	1
gene.AAE3_09018	0	0	0	0	3	0	0	0	0	0	1	0	0	0	0	2	3	0	3	4	1	4	12	1	6	7	1	30	3	6	14	46	21	34	36	33
gene.AAE3_08982	7	10	6	12	13	5	20	3	11	12	22	13	4	5	4	1	18	9	10	14	10	11	6	10	9	27	4	22	7	11	17	19	5	10	23	10
gene.AAE3_08892	5	0	7	1	0	0	0	0	2	3	2	0	4	6	0	11	8	6	5	11	1	0	0	1	9	0	14	0	7	6	7	2	1	11	10	3
gene.AAE3_09019	1	1	0	0	0	1	0	0	0	0	1	7	2	0	0	0	1	3	0	0	0	0	0	0	0	0	0	0	0	0	0	1	1	0	4	9
gene.AAE3_08888	2	1	1	3	1	6	0	5	0	2	5	0	0	0	2	0	0	3	0	0	4	2	0	1	4	1	0	0	0	2	0	2	0	5	4	1
gene.AAE3_09031	0	0	0	0	0	0	0	0	0	0	0	0	0	0	0	0	0	0	0	0	0	0	0	0	0	0	0	0	0	0	0	0	0	0	0	0
gene.AAE3_08989	5272	3853	4169	1570	1551	1762	1407	1225	1320	2237	1993	2617	2073	2069	1402	2622	2877	3015	2078	2017	2379	745	959	668	823	471	1244	1105	1203	819	596	1020	1186	817	983	1087
gene.AAE3_08951	18	10	1	3	9	2	1	1	2	7	10	2	4	2	2	5	2	3	5	0	0	3	6	1	1	3	1	1	4	7	0	4	0	1	2	6
gene.AAE3_08906	668	237	625	64	105	67	223	178	152	138	292	113	60	143	142	138	242	252	73	226	75	37	34	18	28	28	334	43	159	42	16	41	30	70	42	56
gene.AAE3_08990	4039	2653	3652	1457	1728	1535	1797	1637	1395	2642	3652	3451	2076	2308	1933	2953	3245	3001	2331	2522	2954	922	809	677	872	726	1316	1061	1425	995	734	918	1227	2503	1009	1045
gene.AAE3_08954	8	22	10	11	13	4	11	1	5	5	1	34	4	13	13	7	7	9	2	3	6	31	43	29	12	13	17	23	13	24	25	32	33	19	19	18
gene.AAE3_08963	8	13	8	10	2	13	9	6	14	10	3	5	7	9	7	12	9	11	7	13	4	30	36	18	7	13	6	12	12	11	6	12	11	32	24	9
gene.AAE3_08909	12	6	1	10	10	10	2	4	3	12	11	14	4	1	7	9	2	21	4	8	3	7	15	3	5	3	12	5	4	13	3	8	6	2	6	5
gene.AAE3_08973	271	211	144	212	293	305	203	123	148	178	136	169	218	188	129	200	175	215	143	248	123	227	184	116	151	65	164	138	273	110	121	161	104	133	160	245
gene.AAE3_08936	8	12	13	4	7	7	8	8	10	4	16	8	5	8	14	24	18	18	10	20	15	10	4	1	0	1	10	7	9	14	19	18	8	17	20	5
gene.AAE3_09011	2	4	3	1	5	2	0	2	1	1	0	0	3	2	1	0	1	1	0	5	1	5	2	0	4	2	2	11	0	4	5	6	1	1	0	0
gene.AAE3_08977	5	0	0	0	0	0	0	0	1	0	4	1	0	0	1	0	0	0	0	0	0	2	3	0	1	0	0	0	0	0	1	0	2	0	1	2
gene.AAE3_08949	732	519	592	334	367	451	531	310	293	480	978	505	476	756	251	557	415	575	387	690	415	461	548	390	385	292	311	446	454	368	299	594	407	575	644	630
gene.AAE3_09021	15	17	9	9	2	11	28	28	11	65	34	4	12	6	53	21	14	15	2	15	8	27	26	12	96	98	52	524	80	360	303	686	483	514	351	462
gene.AAE3_09020	29	17	16	2	23	5	19	9	4	22	19	14	25	10	11	2	22	14	5	29	20	9	12	5	8	6	19	20	11	29	19	49	29	65	25	32
gene.AAE3_08991	129	23	112	7	18	13	154	141	72	235	378	125	70	175	127	101	274	82	129	348	228	26	38	18	58	110	438	375	265	201	348	777	346	1703	806	1130
gene.AAE3_08928	22	11	18	16	25	10	41	16	19	23	41	17	16	22	26	14	35	22	6	29	13	14	14	4	18	14	46	16	21	22	15	26	12	34	30	35
gene.AAE3_09008	0	0	0	0	0	0	0	0	0	0	0	3	0	0	0	0	0	0	0	0	0	0	0	0	0	0	0	0	0	0	0	0	0	0	0	0
gene.AAE3_08995	60	62	62	67	83	61	58	41	39	69	58	55	55	60	26	33	50	57	36	55	86	55	65	40	54	42	31	42	63	43	37	68	53	49	59	65
gene.AAE3_08926	9	10	1	15	23	17	12	5	10	8	25	15	10	14	16	34	37	33	30	38	43	18	23	24	19	28	20	18	4	19	16	39	18	32	11	36
gene.AAE3_09022	0	1	2	0	1	0	2	3	0	5	0	2	9	0	1	0	1	1	2	1	2	1	0	0	2	1	0	2	0	3	3	10	2	12	3	11
gene.AAE3_08957	292	42	252	0	3	4	15	18	3	37	60	25	15	35	14	15	3	10	5	110	2	0	0	1	0	0	0	0	3	0	0	1	0	0	0	0
gene.AAE3_08980	15	9	5	4	12	6	4	1	5	6	13	7	13	18	8	6	4	4	6	4	12	11	8	16	17	5	5	35	10	31	11	47	40	22	18	25
gene.AAE3_08960	0	2	0	0	0	0	1	0	1	0	0	0	0	3	0	0	0	0	2	0	0	0	0	2	0	0	0	0	1	2	2	3	1	2	2	1
gene.AAE3_08959	3	4	0	5	0	1	9	4	10	9	11	8	5	6	0	1	8	5	4	4	0	5	0	1	2	5	0	34	6	22	16	46	21	5	21	31
gene.AAE3_08908	205	141	165	227	282	260	208	153	180	205	337	152	243	213	148	177	279	290	205	326	306	84	47	38	138	95	186	107	344	135	70	174	127	212	212	158
gene.AAE3_09013	5	2	0	7	16	0	4	1	3	2	2	8	7	4	0	0	7	7	6	1	4	5	10	12	8	6	3	85	2	17	38	91	37	37	27	36
gene.AAE3_08979	153	134	111	144	231	80	189	153	120	153	237	145	167	113	138	112	138	118	110	174	130	155	146	141	156	137	149	122	117	148	66	121	125	207	96	90
gene.AAE3_08998	100	91	76	167	197	215	201	125	158	179	469	237	149	227	163	615	1852	1894	2288	1244	2418	115	120	74	189	154	391	135	306	115	119	265	138	226	336	228
gene.AAE3_08929	0	0	0	2	0	4	0	0	0	2	0	1	0	0	0	0	0	2	0	1	1	8	1	1	1	1	5	7	0	5	8	9	8	36	13	23
gene.AAE3_08913	188	145	102	153	148	140	78	88	59	141	172	127	143	78	104	254	767	1066	547	339	898	138	146	144	119	82	130	116	105	101	97	112	142	208	101	137
gene.AAE3_08917	342	292	272	466	410	185	912	432	403	351	1026	356	542	512	450	412	574	405	310	755	411	377	339	376	462	415	642	516	460	501	323	452	222	405	579	653
gene.AAE3_08984	17	31	13	192	263	71	88	71	101	47	65	80	62	32	34	6	15	16	1	12	2	4	1	9	3	4	50	8	3	14	1	5	6	1	4	7
gene.AAE3_08994	37	40	41	40	50	42	46	35	44	42	113	59	55	65	22	58	68	62	34	39	37	56	58	35	43	67	14	1092	17	425	646	3002	1731	1187	1215	1206
gene.AAE3_08948	19	20	21	17	25	24	14	24	12	16	29	22	15	27	9	12	20	15	6	30	14	18	20	10	14	10	7	11	5	15	8	19	16	14	9	11
gene.AAE3_08911	0	0	0	0	0	0	0	0	0	0	0	0	0	0	0	0	0	0	0	0	0	0	0	0	0	0	0	0	0	0	0	0	0	0	0	0
gene.AAE3_08941	256	308	190	371	436	415	311	251	308	405	556	222	221	331	286	568	797	972	999	1047	1455	560	592	455	330	345	434	382	984	358	216	519	352	365	599	385
gene.AAE3_08920	105	117	104	133	181	213	159	112	139	128	235	132	111	240	82	105	189	192	160	233	243	206	352	219	350	250	276	326	393	437	149	431	383	288	367	279
gene.AAE3_08915	183	99	161	209	266	292	377	226	264	255	673	218	221	376	125	402	437	420	347	731	618	149	177	81	209	269	228	374	614	233	183	699	287	257	628	350
gene.AAE3_09026	5	4	14	5	3	8	8	3	11	5	8	6	2	3	5	6	6	11	8	17	5	19	24	12	11	29	1	8	7	19	6	7	5	6	8	11
gene.AAE3_08967	3	0	0	0	1	1	1	0	0	0	0	2	4	0	0	3	0	2	9	1	4	4	3	0	3	4	2	7	4	3	0	14	2	2	3	4
gene.AAE3_09000	17	6	11	4	8	12	8	7	7	4	17	16	16	26	8	7	15	15	12	7	9	73	69	47	31	42	10	19	17	28	23	20	32	13	8	5
gene.AAE3_09015	5	5	0	119	110	52	58	28	41	80	130	74	36	63	36	454	895	1701	1081	313	2042	136	104	74	84	85	55	62	25	78	58	46	45	57	20	21
gene.AAE3_08903	3	5	0	14	11	6	15	6	9	10	23	12	11	19	6	7	17	29	19	18	20	5	10	10	11	4	4	6	2	11	1	5	2	8	8	5
gene.AAE3_08952	1	6	0	5	1	1	0	0	2	0	0	0	6	8	0	0	1	0	1	0	1	10	7	2	8	5	4	22	0	13	11	34	40	10	10	45
gene.AAE3_09003	44	13	15	14	17	23	38	22	28	41	121	30	21	61	25	92	89	86	13	43	9	4	1	1	1	6	2	43	0	13	26	69	22	32	49	40
gene.AAE3_08934	0	1	0	3	4	3	2	3	3	1	8	2	3	4	1	1	0	0	9	3	2	1	7	5	12	3	10	15	6	12	8	11	11	6	4	10
gene.AAE3_08923	712	516	554	664	644	683	1109	543	641	696	994	450	603	653	641	850	1812	1488	1469	3201	2573	392	227	143	266	424	616	284	1076	256	230	369	272	900	557	673
gene.AAE3_08986	2187	907	1546	382	401	344	1007	804	740	982	1679	917	599	897	740	1200	1079	838	698	1413	873	425	458	279	565	346	1170	365	1295	369	286	389	250	528	629	400
gene.AAE3_09024	255	199	123	273	292	289	294	245	220	209	644	177	220	288	162	335	439	389	308	480	365	157	270	124	181	215	169	180	400	157	113	258	106	161	380	272
gene.AAE3_08945	58	67	34	50	58	57	62	23	52	35	80	66	49	35	23	33	61	101	61	42	28	37	31	46	37	35	25	42	14	40	54	62	46	78	32	37
gene.AAE3_08975	11	12	10	12	10	2	24	6	17	7	25	11	9	17	6	1	28	17	16	9	11	31	30	26	30	44	35	41	28	52	38	53	30	27	161	44
gene.AAE3_09001	228	529	205	712	937	989	837	549	581	803	984	614	637	742	659	901	1035	1327	1203	1399	1060	1147	1367	1274	564	604	280	1012	394	730	497	921	996	549	652	549
gene.AAE3_08937	11	17	21	13	5	14	17	9	8	17	19	21	19	13	13	10	26	18	10	34	15	9	7	9	21	8	7	26	7	18	9	36	20	17	15	31
gene.AAE3_08925	2	14	6	5	24	9	5	6	8	9	8	4	6	3	2	5	7	11	6	13	5	12	17	20	10	1	3	10	8	5	3	1	5	5	9	2
gene.AAE3_08890	24	21	4	31	23	26	7	11	6	30	10	21	22	12	10	17	13	12	3	12	6	13	27	15	21	9	12	14	25	11	6	34	27	35	17	43
gene.AAE3_08962	484	86	392	56	34	41	77	60	103	198	679	96	85	153	97	468	709	627	609	1030	284	47	87	124	69	40	17	46	31	16	36	101	25	15	79	37
gene.AAE3_08972	150	137	119	151	148	258	168	102	137	115	213	133	124	211	148	226	247	254	118	162	142	487	498	486	573	445	322	927	352	524	423	666	1035	228	312	311
gene.AAE3_08981	119	47	61	98	99	109	133	81	100	113	166	151	101	129	99	88	114	107	101	193	138	104	95	54	115	102	124	97	150	134	64	107	136	177	119	125
gene.AAE3_08940	226	159	150	178	211	219	165	84	152	180	194	101	137	101	107	173	151	157	122	113	189	92	111	92	119	64	135	56	151	118	45	90	78	134	94	139
gene.AAE3_08896	82	42	65	64	81	116	122	56	140	106	158	78	99	54	86	185	276	284	152	182	238	74	127	79	109	68	119	66	138	73	59	128	86	110	99	120
gene.AAE3_08922	2	9	3	12	9	12	11	6	5	7	3	11	11	5	5	3	3	16	3	1	0	7	8	8	9	18	15	7	9	10	6	9	10	14	8	7
gene.AAE3_09028	432	392	366	375	543	524	605	387	545	427	1405	622	581	800	281	762	861	1133	618	993	729	906	1497	1001	1082	869	662	878	853	672	501	1130	624	607	1221	873
gene.AAE3_08970	7	8	8	9	12	9	12	6	3	3	13	7	9	14	4	4	17	14	19	21	20	33	40	36	17	12	7	13	12	10	14	11	19	19	28	15
gene.AAE3_08992	551	673	378	348	435	426	387	278	370	401	702	378	404	691	273	282	664	589	631	582	588	1611	2159	1571	905	845	632	859	1098	817	406	1005	881	662	983	660
gene.AAE3_08943	0	0	5	0	0	0	0	0	0	0	0	0	0	0	0	1	0	14	2	3	3	4	0	1	0	0	0	1	0	0	0	2	0	2	5	26
gene.AAE3_08905	7	5	10	3	18	6	43	14	15	26	50	19	11	11	30	39	32	30	6	49	10	13	13	17	9	15	15	12	22	6	0	17	8	32	12	13
gene.AAE3_08907	485	1254	95	2119	1827	1455	1906	944	1109	1128	1368	924	988	1153	664	865	1123	1259	232	347	585	1121	754	450	984	1000	2503	461	2135	689	340	731	685	668	838	505
gene.AAE3_09016	36	66	27	59	66	29	96	62	51	53	59	54	70	85	46	22	67	49	45	73	75	71	98	76	51	67	60	76	75	94	45	72	69	67	56	39
gene.AAE3_09007	197	82	203	46	48	52	38	36	60	46	128	41	45	50	27	54	53	70	40	67	41	39	46	20	41	26	34	48	82	39	28	88	52	25	61	63
gene.AAE3_08955	61	51	19	28	41	31	93	46	45	35	199	60	47	46	44	71	193	146	95	162	65	57	110	101	104	125	48	127	26	81	68	203	46	148	212	141
gene.AAE3_08924	191	172	210	176	225	147	219	134	181	180	200	206	169	181	138	149	214	208	126	226	167	58	33	32	81	118	178	114	216	162	119	173	101	271	192	195
gene.AAE3_09030	8	8	18	4	7	5	1	6	10	4	5	10	7	3	14	15	25	23	25	27	14	1	2	5	4	2	2	19	4	10	7	21	17	16	10	17
gene.AAE3_09017	75	73	93	90	85	131	111	72	68	112	164	132	118	132	52	120	81	86	71	136	111	126	140	81	81	96	74	78	121	66	46	105	63	114	101	93
gene.AAE3_08935	43	82	29	250	308	289	147	107	174	125	730	169	140	253	83	471	888	703	808	828	1545	79	92	85	101	72	53	102	105	61	46	103	69	54	101	78
gene.AAE3_08894	0	0	0	0	0	0	0	0	0	0	0	0	0	0	0	0	0	0	0	0	1	0	2	1	2	0	0	1	0	1	0	1	0	0	1	0
gene.AAE3_08932	0	0	0	0	0	1	0	0	0	0	0	0	0	0	0	1	0	0	0	0	0	0	0	0	0	0	0	0	0	2	0	0	0	0	0	0
gene.AAE3_08966	2	1	1	2	2	7	0	1	0	1	4	2	1	0	1	1	3	5	1	8	3	1	15	3	2	4	1	9	1	4	4	8	4	7	4	3
gene.AAE3_08910	58	69	46	36	24	22	19	23	19	31	47	31	37	24	21	52	126	121	63	40	44	54	61	65	33	45	50	31	49	38	20	29	45	62	34	23
gene.AAE3_08914	14	15	21	3	7	4	13	1	9	11	12	4	10	8	4	13	20	14	19	27	18	13	31	15	8	13	6	14	7	9	11	23	7	19	19	15
gene.AAE3_08898	20	7	26	4	13	18	5	10	36	2	23	12	13	5	6	6	5	1	0	4	0	6	18	4	17	4	9	15	10	27	14	5	5	35	6	14
gene.AAE3_08891	36	7	11	10	20	9	8	10	12	10	27	16	9	17	27	15	15	4	0	6	7	1	0	1	1	3	13	3	7	5	1	10	0	0	6	4
gene.AAE3_09005	203	149	111	292	370	254	179	116	167	202	227	237	199	242	110	150	184	151	162	239	251	122	155	120	90	84	97	117	80	104	61	101	131	134	103	123
gene.AAE3_08939	7	25	2	30	43	72	15	9	14	9	37	34	36	26	13	85	514	376	1453	93	1743	102	103	138	231	89	291	573	244	308	438	769	566	1037	4954	1740
gene.AAE3_08918	73	108	81	131	147	68	123	36	149	64	87	106	120	134	18	43	92	84	102	196	220	2671	2535	3376	1643	1384	402	1071	705	1466	428	456	1087	205	217	369
gene.AAE3_08950	134	129	100	168	237	57	430	236	235	144	788	244	234	268	177	145	326	242	187	348	267	93	139	137	289	279	237	441	124	306	218	516	200	253	464	308
gene.AAE3_08964	43	37	20	44	48	48	27	22	28	25	41	30	34	36	25	21	30	33	12	20	30	33	37	27	21	26	15	23	5	22	6	17	24	18	17	30
gene.AAE3_08953	0	0	0	0	0	0	0	0	1	0	0	2	0	0	0	0	17	12	70	5	74	6	23	5	48	50	2	635	0	144	263	957	1317	565	602	1086
gene.AAE3_08996	117	165	96	232	265	251	183	131	203	186	381	228	171	277	149	267	546	413	663	1318	1152	110	167	109	191	114	111	251	81	163	148	387	184	232	305	297
gene.AAE3_08927	10	10	5	16	13	14	14	8	12	13	13	14	9	6	6	7	12	11	5	15	4	40	63	53	45	28	9	35	20	30	13	22	24	29	29	14
gene.AAE3_09029	0	10	0	13	10	1	17	3	7	0	2	2	5	8	0	3	0	3	0	3	0	18	17	13	13	17	11	5	7	7	1	6	6	11	2	3
gene.AAE3_08893	0	0	0	0	0	0	0	0	0	0	0	0	0	0	0	0	0	0	0	0	0	0	1	0	0	0	0	0	0	1	0	0	0	0	0	0
gene.AAE3_08974	569	364	628	190	240	32	288	186	138	141	922	189	162	362	131	141	199	154	85	268	121	121	259	274	508	330	409	145	156	233	73	124	39	114	246	123
gene.AAE3_09012	26	22	34	29	30	19	54	39	34	29	34	27	14	39	36	22	16	11	19	66	33	20	10	11	28	28	24	34	11	21	15	12	40	22	19	34
gene.AAE3_04435	55	38	38	29	26	32	68	28	20	40	77	46	30	54	19	13	33	39	20	32	21	41	42	33	32	33	39	17	33	22	7	23	11	33	11	34
gene.AAE3_04238	35	26	21	218	109	122	123	81	104	97	99	70	95	76	102	60	249	148	53	106	116	299	193	106	440	549	804	208	1116	454	217	440	173	728	349	549
gene.AAE3_04242	12	3	1	4	1	1	4	0	1	1	0	1	7	2	0	6	0	0	2	0	0	0	1	1	4	2	0	0	4	0	0	5	2	1	3	3
gene.AAE3_04403	3448	2149	3078	364	434	208	2660	577	1428	1163	919	2640	3603	1263	291	149	69	48	5	272	12	21	9	3	12	8	100	16	17	10	2	17	14	9	6	10
gene.AAE3_04455	472	461	378	682	658	611	689	497	484	578	1058	734	598	692	375	621	842	829	509	919	546	644	795	452	569	531	430	564	477	529	320	678	469	629	540	477
gene.AAE3_04292	0	0	3	0	0	0	0	1	1	0	5	0	0	1	0	0	0	0	2	4	0	0	0	0	0	4	0	3	0	0	1	6	4	1	17	2
gene.AAE3_04425	16	6	15	10	10	4	21	6	10	15	22	13	2	7	7	27	20	21	18	15	25	3	4	8	8	5	13	13	5	14	9	14	13	31	12	18
gene.AAE3_04431	41	18	33	34	39	13	51	16	21	19	104	32	44	54	18	21	55	29	38	32	17	34	22	20	46	55	54	43	66	47	24	42	12	35	63	48
gene.AAE3_04579	0	0	0	0	0	0	0	0	0	0	0	0	0	0	0	0	0	0	0	0	3	0	0	0	1	0	0	0	0	0	0	0	0	0	0	0
gene.AAE3_04348	349	200	239	336	383	306	374	309	310	386	522	289	338	336	301	353	387	406	298	495	458	299	257	182	361	345	316	601	804	452	393	899	635	718	759	713
gene.AAE3_04199	461	314	225	479	548	714	731	319	367	479	651	484	523	578	303	609	540	709	410	800	433	805	748	521	412	416	401	434	836	404	341	572	353	553	543	630
gene.AAE3_04509	0	0	0	0	0	0	0	0	0	0	0	0	0	0	0	0	0	0	0	0	0	0	0	0	0	0	0	0	0	0	0	0	0	0	0	0
gene.AAE3_04233	2	0	0	4	5	3	0	2	0	1	3	4	0	1	1	2	1	7	0	1	0	9	15	8	73	115	7	897	4	302	566	1584	770	392	693	667
gene.AAE3_04324	82	47	29	27	26	30	80	41	27	45	38	17	21	36	91	19	27	18	10	65	16	41	68	51	79	29	101	56	70	51	24	64	90	115	46	88
gene.AAE3_04591	32	20	25	17	29	17	22	12	16	9	36	22	16	35	6	16	32	20	27	27	10	24	35	21	39	34	18	25	38	28	22	21	11	29	33	27
gene.AAE3_04413	176	210	199	93	88	105	42	34	53	75	71	94	71	78	34	64	79	90	23	50	31	452	559	315	228	223	78	253	88	269	135	243	238	122	124	184
gene.AAE3_04589	6	11	5	13	14	13	8	3	5	6	2	4	8	3	10	1	3	3	2	4	3	4	1	0	4	3	4	4	15	6	3	6	3	9	2	0
gene.AAE3_04609	32	19	19	56	22	52	52	32	27	53	31	31	65	36	45	31	38	28	15	43	33	29	12	10	29	15	20	17	43	20	9	40	17	21	25	50
gene.AAE3_04309	0	2	0	0	0	2	0	2	1	2	1	0	1	0	0	0	0	0	0	0	0	0	0	0	0	0	0	0	0	0	0	0	0	0	4	0
gene.AAE3_04136	0	0	0	0	0	0	0	0	0	0	0	0	0	0	0	0	0	0	0	0	0	0	0	0	0	0	0	0	0	0	0	0	0	0	0	0
gene.AAE3_04566	70	76	66	101	143	121	62	29	61	51	83	44	39	47	97	118	336	456	1304	423	2315	814	613	686	717	491	301	193	231	365	92	119	309	96	70	90
gene.AAE3_04492	41	12	22	47	29	37	38	20	49	45	132	58	36	58	33	40	101	72	82	144	82	32	27	67	47	39	27	55	28	34	21	75	32	87	74	26
gene.AAE3_04467	0	0	0	0	0	0	0	0	0	0	0	0	0	0	0	0	0	0	0	0	0	0	0	0	0	0	0	0	0	0	0	0	0	0	0	0
gene.AAE3_04574	102	44	48	70	84	83	100	79	107	87	127	66	82	97	84	113	90	97	52	106	128	13	12	7	15	13	57	31	45	35	26	34	38	172	55	63
gene.AAE3_04602	1	1	1	3	0	1	2	0	1	0	0	0	0	0	1	2	3	1	0	0	0	2	0	1	1	0	1	2	2	1	2	1	0	6	2	9
gene.AAE3_04187	1	11	8	272	469	633	532	325	383	497	526	176	288	332	590	381	307	165	167	564	359	99	15	4	309	283	1119	150	2497	572	201	416	288	1215	786	453
gene.AAE3_04380	8	6	6	21	18	20	30	15	13	12	31	21	18	34	10	20	11	15	14	13	24	25	13	10	29	36	21	117	27	63	49	188	117	52	89	70
gene.AAE3_04390	0	5	3	0	0	0	0	0	0	0	0	1	0	0	0	0	0	2	0	0	0	0	0	0	0	0	0	0	0	0	0	0	0	0	0	2
gene.AAE3_04419	92	85	59	121	110	98	73	53	43	81	65	65	88	50	41	61	52	76	14	77	59	49	37	25	43	27	30	37	37	37	19	53	31	65	39	46
gene.AAE3_04367	4	2	0	6	5	8	0	0	3	0	5	3	3	3	2	8	3	4	0	0	3	1	0	2	0	0	1	2	1	0	1	3	0	0	0	0
gene.AAE3_04461	23	53	7	73	67	64	87	43	47	68	113	68	94	49	30	37	48	47	28	49	39	17	27	13	39	16	22	21	24	16	14	36	27	30	28	40
gene.AAE3_04335	731	1016	513	1119	1510	1746	5293	3297	4294	1642	4346	803	853	2080	3915	3185	3219	2038	3126	4877	3249	3678	2699	2074	1879	3100	2693	1244	4865	1279	554	1629	1265	793	1289	546
gene.AAE3_04217	83	95	48	105	139	59	152	88	83	75	239	154	153	183	60	48	158	132	74	153	80	116	181	199	131	162	89	166	48	124	87	113	52	107	88	133
gene.AAE3_04139	0	0	0	0	0	0	0	0	0	0	0	0	0	0	0	0	0	0	0	0	0	0	0	0	0	0	0	0	0	0	0	0	0	0	0	0
gene.AAE3_04443	100	63	31	79	79	26	116	60	50	36	147	64	66	82	34	18	108	78	42	82	29	55	80	60	82	92	89	95	52	96	80	84	39	142	77	137
gene.AAE3_04562	638	279	381	369	523	481	873	464	610	492	991	558	542	650	297	719	743	845	548	965	776	456	545	308	745	422	735	615	1432	518	429	836	346	579	1105	919
gene.AAE3_04473	0	0	0	1	0	0	0	0	0	0	4	1	3	0	0	6	0	1	0	2	1	1	0	1	0	0	0	4	0	3	0	0	1	0	1	0
gene.AAE3_04254	13	12	6	83	122	80	28	19	52	27	81	82	37	38	8	28	23	49	9	44	11	21	18	14	14	16	19	4	4	4	1	0	6	6	5	3
gene.AAE3_04325	0	0	0	0	0	0	0	0	0	0	0	0	0	0	0	0	0	0	0	0	0	0	0	0	0	0	0	0	0	0	0	0	0	0	0	0
gene.AAE3_04556	0	2	0	0	0	0	0	0	1	1	5	1	0	0	0	3	2	0	0	1	0	1	5	0	14	22	0	265	0	136	162	596	381	318	208	320
gene.AAE3_04377	6	13	5	5	25	9	19	10	11	15	29	28	12	20	9	15	14	10	13	28	15	11	8	4	10	5	1	8	3	12	6	10	8	4	17	7
gene.AAE3_04516	0	0	0	0	0	0	0	0	0	0	0	0	0	0	0	0	0	0	0	0	0	0	0	0	0	0	0	0	0	0	0	0	0	0	0	0
gene.AAE3_04272	8	25	6	13	9	10	7	1	4	11	3	1	3	9	3	4	1	4	9	4	8	3	5	5	4	0	1	3	5	3	4	3	3	6	5	9
gene.AAE3_04225	45	20	37	19	12	3	49	24	36	24	85	38	16	29	14	14	31	22	11	16	5	10	2	2	9	5	30	14	51	10	1	10	1	12	25	11
gene.AAE3_04119	36	13	25	16	19	19	41	26	23	15	27	25	56	17	11	642	3991	1438	453	194	753	2	3	3	3	12	6	9	21	16	10	8	59	38	22	14
gene.AAE3_04383	121	223	98	87	97	113	173	83	69	137	71	41	76	54	55	39	66	58	30	49	39	68	72	52	87	33	70	87	60	88	49	112	131	51	94	170
gene.AAE3_04373	11	9	7	64	38	58	31	42	52	42	166	90	47	48	15	69	416	371	991	56	115	14	14	15	17	15	19	5	11	3	11	16	17	14	21	5
gene.AAE3_04465	54	49	51	57	75	54	58	61	45	59	71	66	59	52	38	43	45	42	13	45	23	66	32	32	45	53	168	39	167	105	37	80	63	91	106	74
gene.AAE3_04192	44	61	44	31	51	15	44	28	24	18	50	28	25	20	32	25	31	23	18	36	8	21	16	10	15	12	4	18	8	11	3	5	7	22	3	23
gene.AAE3_04581	175	154	149	206	233	242	268	156	190	233	334	167	152	158	118	189	264	226	184	312	276	67	37	26	60	94	141	62	260	74	52	93	66	122	137	91
gene.AAE3_04180	45	24	12	24	34	44	34	29	12	30	80	42	43	39	29	41	63	81	26	33	30	33	45	36	26	28	9	24	29	33	16	19	20	11	9	27
gene.AAE3_04171	70	43	42	50	49	55	84	32	60	67	106	42	61	62	47	130	145	177	112	146	167	75	86	57	73	89	155	113	167	69	67	161	88	199	107	128
gene.AAE3_04457	1232	1467	825	3213	2793	2764	1088	736	1014	1396	1485	1967	2020	1818	786	1025	1149	1411	358	1575	361	506	205	273	245	174	896	94	954	174	141	130	135	289	255	214
gene.AAE3_04294	2	13	2	3	1	3	8	8	1	11	13	0	12	0	6	1	3	6	17	17	6	4	5	0	11	4	13	12	735	29	7	15	7	261	9499	26
gene.AAE3_04429	291	166	279	172	266	270	273	155	160	201	388	175	211	280	84	338	282	246	178	368	285	224	290	178	299	236	240	479	235	330	237	584	364	401	444	641
gene.AAE3_04439	74	119	55	76	84	104	122	80	121	79	104	109	89	147	58	128	153	171	138	228	143	252	401	227	163	134	66	198	147	108	116	228	164	66	203	159
gene.AAE3_04120	29	14	21	3	5	5	19	4	2	8	15	7	9	8	6	63	557	191	80	34	209	0	0	0	0	0	2	5	0	3	5	7	7	12	10	2
gene.AAE3_04451	3	1	6	1	4	6	5	6	3	0	1	3	6	3	0	0	2	0	0	4	0	5	3	1	9	6	3	6	7	3	3	0	1	20	3	11
gene.AAE3_04258	0	0	0	0	0	0	0	0	0	0	0	0	0	0	0	0	3	0	0	0	0	0	0	0	0	0	0	0	0	0	0	2	0	0	0	0
gene.AAE3_04362	2758	2157	2077	3691	4149	4128	4336	3150	3085	3532	5014	3006	3330	3336	3500	4533	6623	6216	5130	7235	6127	1962	1812	1184	2600	2946	3372	4125	5016	3354	2339	5120	3624	2916	3964	3859
gene.AAE3_04328	219	247	106	165	256	177	188	146	122	214	279	202	223	346	75	241	226	251	205	207	291	455	568	461	323	268	133	367	159	287	197	383	372	198	294	285
gene.AAE3_04553	416	555	384	1124	951	910	1307	796	994	955	2588	856	1181	1520	579	1272	1759	1753	1606	913	2501	1560	1304	1535	866	1034	1491	537	1172	675	409	972	719	1400	908	1072
gene.AAE3_04614	0	0	0	0	0	0	0	0	0	0	0	0	0	0	0	0	0	0	0	0	0	0	0	0	0	0	0	0	0	0	0	0	0	0	0	0
gene.AAE3_04402	12	0	0	0	0	0	1	0	0	0	0	0	0	0	0	0	0	0	0	0	0	0	0	0	0	1	0	0	0	0	2	4	0	1	2	0
gene.AAE3_04522	260	329	241	312	274	263	269	173	195	247	232	250	304	244	193	262	269	321	206	298	246	479	378	340	286	222	176	241	179	261	150	221	194	255	169	294
gene.AAE3_04213	41	31	33	29	11	4	70	33	41	13	84	32	45	49	40	6	13	14	2	30	9	10	15	15	31	41	78	50	11	79	49	40	22	36	79	48
gene.AAE3_04598	115	64	69	74	64	58	88	71	61	61	97	75	82	47	52	57	55	59	58	82	83	46	62	42	64	57	65	50	48	47	44	54	33	86	62	107
gene.AAE3_04539	73	47	70	38	27	19	50	37	29	35	68	43	39	55	41	51	60	58	58	61	40	57	45	32	27	46	22	45	38	45	24	58	48	63	74	51
gene.AAE3_04542	179	103	211	41	35	30	108	100	43	206	459	319	220	517	106	279	273	402	106	518	105	118	274	215	366	258	182	194	365	222	70	195	150	70	409	84
gene.AAE3_04300	217	56	445	16	15	34	3	2	8	8	24	9	77	16	5	335	1672	622	178	161	367	12	11	10	5	12	1	4	0	4	8	8	16	9	47	13
gene.AAE3_04282	25	25	28	30	33	22	55	29	30	35	52	29	19	30	22	38	58	40	15	50	36	17	50	33	53	44	22	38	36	25	31	37	37	30	40	29
gene.AAE3_04177	0	0	0	4	1	0	2	3	1	7	3	0	0	5	8	0	2	2	2	2	0	1	0	0	1	1	5	2	0	2	2	10	6	9	17	3
gene.AAE3_04605	97	67	46	102	108	107	70	68	43	82	78	54	83	101	34	42	41	39	25	47	31	40	20	15	48	43	68	35	74	58	38	38	41	121	69	63
gene.AAE3_04527	76	41	47	15	18	14	85	48	33	65	46	38	32	34	61	36	33	37	19	63	31	41	35	19	23	32	24	16	14	25	10	6	25	38	16	8
gene.AAE3_04202	2	6	0	9	4	1	16	7	5	4	15	2	10	15	3	0	3	4	2	6	4	8	7	9	10	13	2	48	1	17	32	69	29	28	54	26
gene.AAE3_04313	127	183	148	164	143	117	120	74	78	144	74	125	107	75	77	90	79	87	82	74	74	174	193	197	153	89	109	240	140	173	131	338	366	154	183	341
gene.AAE3_04356	4	17	13	67	108	76	98	115	102	154	256	46	65	65	137	183	164	180	88	107	160	103	97	46	409	323	59	3004	60	1122	1418	5367	2907	2090	2742	2711
gene.AAE3_04416	11	15	9	43	50	39	63	41	57	57	97	77	70	72	25	46	86	124	59	53	50	83	103	94	72	65	89	127	137	95	93	138	127	130	211	147
gene.AAE3_04248	135	149	66	92	159	79	80	78	92	70	301	150	143	180	48	97	264	226	254	208	193	341	453	422	221	217	87	315	131	190	130	282	118	150	231	144
gene.AAE3_04549	45	51	25	60	54	38	54	41	33	35	128	38	39	81	35	37	76	76	39	104	66	38	72	51	36	61	30	61	52	41	38	77	33	39	41	49
gene.AAE3_04481	0	0	0	0	0	0	0	0	0	0	0	0	0	0	0	0	0	0	0	0	0	0	0	0	0	0	0	0	0	0	0	0	0	0	0	0
gene.AAE3_04368	88	67	76	38	7	1	16	23	24	17	91	28	16	35	14	14	21	12	7	7	3	56	94	73	91	63	9	280	8	162	181	215	130	128	89	133
gene.AAE3_04125	136	111	78	236	313	141	408	271	328	245	1051	182	179	291	166	174	480	541	354	447	362	248	331	257	597	623	438	946	290	615	513	1009	481	348	606	694
gene.AAE3_04558	43	77	46	83	97	76	112	84	52	82	116	73	80	66	76	45	74	83	44	65	52	70	42	39	37	55	28	54	44	49	39	43	53	35	43	45
gene.AAE3_04447	4	6	1	5	1	3	6	6	1	11	16	9	6	3	1	3	4	7	3	4	4	13	17	16	17	9	12	6	14	11	6	10	9	23	12	12
gene.AAE3_04351	108	62	101	259	335	76	176	112	143	90	430	153	282	238	91	29	99	72	19	51	33	275	572	515	765	718	873	435	238	597	277	302	198	297	249	290
gene.AAE3_04393	1	0	2	3	4	1	5	2	8	5	3	6	5	7	3	0	4	2	1	0	0	1	1	1	2	0	5	2	6	9	2	1	2	4	3	6
gene.AAE3_04479	21	32	26	24	13	18	38	14	13	27	28	34	16	22	23	15	20	28	9	21	18	56	99	58	58	78	28	41	30	49	26	33	42	39	33	18
gene.AAE3_04260	134	103	86	94	83	21	62	54	44	31	26	82	76	63	28	11	26	16	4	16	8	95	97	106	108	52	70	60	14	83	43	42	29	66	16	54
gene.AAE3_04253	31	19	13	35	19	32	32	20	15	39	50	64	32	47	23	25	36	27	18	47	30	36	35	28	30	34	25	27	77	42	21	21	6	31	53	27
gene.AAE3_04344	23	13	18	26	33	8	56	29	52	12	103	27	11	45	13	51	167	103	101	92	125	23	12	19	29	28	18	28	19	13	24	64	7	16	33	31
gene.AAE3_04148	0	0	0	0	0	0	0	0	0	0	0	0	0	0	0	0	0	0	0	0	0	0	0	0	0	0	0	0	0	0	0	0	0	0	0	0
gene.AAE3_04174	33	49	25	12	20	15	23	19	12	25	20	15	26	12	11	5	10	10	1	9	3	96	116	92	34	45	1	26	7	44	28	41	16	32	20	34
gene.AAE3_04222	390	239	285	403	425	449	435	254	357	418	682	390	387	408	276	359	382	368	228	530	498	486	343	315	388	462	450	335	695	505	242	437	401	623	588	382
gene.AAE3_04555	76	138	34	327	261	101	216	105	189	75	177	131	100	60	38	26	9	27	1	12	3	58	65	107	9	19	27	0	11	3	0	0	0	2	0	0
gene.AAE3_04421	46	12	20	26	25	28	8	14	10	4	21	28	22	26	8	14	20	13	12	11	44	25	24	21	21	16	6	26	15	14	12	26	26	27	16	24
gene.AAE3_04204	162	255	140	426	451	385	301	157	228	276	325	250	275	318	125	155	256	218	126	269	246	334	390	323	351	207	165	173	107	191	142	153	127	143	125	181
gene.AAE3_04399	0	0	0	0	0	0	0	0	0	0	0	0	0	0	0	0	0	0	0	0	0	0	0	0	7	0	2	0	0	0	1	2	0	2	0	0
gene.AAE3_04504	0	0	0	0	0	0	0	0	0	0	0	0	0	0	0	0	0	0	0	0	0	0	0	0	0	0	0	0	0	0	0	0	0	0	0	0
gene.AAE3_04308	45	40	33	13	8	1	9	3	2	3	7	9	8	5	6	3	2	4	1	12	0	1	9	4	4	1	0	7	7	2	0	0	0	5	8	0
gene.AAE3_04276	27	69	4	91	151	136	44	32	26	38	45	47	34	33	35	37	42	36	20	27	25	11	8	4	7	15	26	20	20	25	15	26	35	80	23	32
gene.AAE3_04338	416	513	243	616	634	658	529	374	500	493	510	533	586	569	325	489	456	625	463	424	447	808	828	657	729	474	537	591	566	601	342	628	695	530	645	691
gene.AAE3_04124	363	66	141	67	97	117	173	123	139	123	334	99	83	155	77	234	264	261	159	338	279	74	116	59	101	45	84	173	99	83	105	341	93	217	341	508
gene.AAE3_04430	61	61	41	8	6	1	7	3	4	18	37	8	11	9	10	10	18	14	14	15	6	22	40	37	20	28	15	11	5	10	9	3	3	1	5	4
gene.AAE3_04133	0	0	0	0	0	0	0	0	0	0	0	0	0	0	0	0	0	0	0	0	0	0	0	0	0	0	0	0	0	0	0	0	0	0	0	0
gene.AAE3_04129	1528	1859	1104	1824	1486	2311	1032	581	730	1347	921	1235	1304	992	906	958	1025	950	514	1220	1156	1187	985	644	794	750	1020	637	1331	860	518	631	876	777	711	1198
gene.AAE3_04376	513	245	448	92	168	111	231	135	141	169	211	189	211	328	155	142	94	88	72	325	121	322	334	308	254	214	134	174	166	215	113	164	235	216	175	198
gene.AAE3_04500	0	7	5	3	1	3	2	12	2	8	13	5	2	4	6	6	8	12	0	9	11	0	4	5	4	6	3	41	2	18	32	118	97	41	55	47
gene.AAE3_04330	180	180	122	145	211	191	268	169	230	243	536	175	166	331	112	397	552	485	501	733	520	356	487	282	242	234	122	298	364	203	167	499	180	256	410	335
gene.AAE3_04327	305	234	288	211	248	251	207	168	199	262	362	221	197	239	199	273	399	267	171	305	274	618	747	523	735	582	466	506	927	675	362	537	617	875	566	561
gene.AAE3_04160	0	0	0	0	0	0	0	0	0	0	0	0	0	0	0	0	0	0	0	0	0	0	0	0	0	0	0	0	0	0	0	0	0	0	0	0
gene.AAE3_04195	182	179	139	252	355	331	376	258	315	255	532	300	232	349	196	307	313	345	240	420	396	255	365	279	259	213	232	452	384	266	276	737	492	356	499	414
gene.AAE3_04216	0	0	0	0	0	0	0	0	0	0	0	0	0	0	0	0	0	0	0	0	0	0	0	0	0	0	0	0	0	0	0	0	0	0	0	0
gene.AAE3_04153	0	0	0	0	0	0	0	0	0	0	0	0	0	0	0	0	0	0	0	0	0	0	0	0	0	0	0	0	0	0	0	0	0	0	0	0
gene.AAE3_04304	6	8	2	11	8	4	6	4	4	7	15	14	13	8	4	4	15	23	13	17	10	30	56	36	19	39	5	27	15	18	31	45	28	10	29	21
gene.AAE3_04317	68	20	61	79	113	92	97	64	59	65	124	60	65	25	49	84	52	49	12	98	42	16	22	14	113	117	48	1093	98	580	704	1756	1211	1301	784	1438
gene.AAE3_04381	73	31	59	59	46	35	33	47	18	33	74	50	43	42	26	28	60	69	27	64	54	74	124	72	57	46	37	70	58	41	44	82	66	81	80	58
gene.AAE3_04141	0	0	0	0	0	0	0	0	0	0	0	0	0	0	0	0	0	0	0	0	0	0	0	0	0	0	0	0	0	0	0	0	0	0	0	0
gene.AAE3_04476	27	44	15	43	51	38	39	38	34	21	44	18	29	47	11	17	24	22	30	25	18	7	15	11	15	6	18	16	15	16	9	35	33	13	25	32
gene.AAE3_04244	16	1	1	8	14	6	1	5	8	2	7	10	2	5	5	15	11	19	8	8	18	15	17	11	5	9	12	9	11	10	10	20	21	28	10	12
gene.AAE3_04460	181	317	68	666	828	651	460	297	438	390	1038	432	420	567	324	542	910	850	513	1297	488	295	283	281	203	132	225	118	417	127	73	166	113	189	262	91
gene.AAE3_04281	65	172	73	309	384	293	253	193	199	226	319	207	252	257	203	225	261	247	161	277	349	144	104	91	129	85	153	112	159	151	98	215	157	114	174	135
gene.AAE3_04349	39	64	29	56	61	65	47	50	48	37	85	50	48	66	28	49	47	37	22	34	34	50	56	41	32	52	32	37	25	53	23	59	41	75	51	50
gene.AAE3_04288	444	312	267	255	241	267	269	200	202	357	370	333	233	271	230	408	306	397	119	303	225	50	46	33	51	57	63	45	45	64	43	76	62	120	63	102
gene.AAE3_04226	71	109	57	131	174	172	147	108	72	118	133	110	92	103	92	99	170	170	148	130	197	175	153	169	115	74	92	122	169	135	68	110	119	171	96	103
gene.AAE3_04398	0	1	1	1	0	1	0	0	0	1	7	0	3	0	0	0	1	1	1	1	0	52	345	49	5751	3737	3776	76	219	737	111	61	44	0	19	16
gene.AAE3_04610	168	66	109	119	135	211	175	95	144	141	197	100	124	116	65	187	222	217	134	243	193	174	168	133	127	154	185	124	248	130	95	186	97	176	189	180
gene.AAE3_04352	14	11	5	17	22	9	11	9	13	7	9	10	14	19	3	17	6	6	5	1	7	278	522	293	144	151	49	76	71	114	34	59	42	13	23	18
gene.AAE3_04450	4	1	0	0	3	0	8	0	0	0	0	1	0	0	0	0	0	0	0	0	0	0	0	0	0	2	0	0	0	0	0	0	0	0	0	0
gene.AAE3_04496	151	307	43	26	24	18	18	14	25	17	12	55	39	36	8	12	28	33	36	24	89	2	2	2	1	3	11	9	8	6	5	16	3	186	73	145
gene.AAE3_04599	13	19	16	56	68	57	40	9	31	24	56	35	45	22	17	25	36	43	34	76	50	49	56	50	44	27	54	23	19	25	5	16	14	25	14	26
gene.AAE3_04289	108	209	77	129	82	121	186	74	127	66	167	229	160	107	38	67	73	123	15	45	24	10	0	7	0	8	3	7	7	3	8	7	3	1	6	11
gene.AAE3_04156	0	0	0	0	0	0	0	0	0	0	0	0	0	0	0	0	0	0	0	0	0	0	0	0	0	0	0	0	0	0	0	0	0	0	0	0
gene.AAE3_04214	131	79	113	110	79	93	98	63	88	110	119	109	92	94	60	122	125	104	54	148	70	17	16	14	27	12	67	15	110	26	4	29	5	26	22	29
gene.AAE3_04355	223	150	221	156	167	173	300	205	195	229	290	193	194	220	184	187	161	141	92	290	220	56	54	22	88	83	127	65	160	96	39	96	57	139	116	89
gene.AAE3_04167	21	19	11	18	9	14	18	17	19	11	23	13	11	11	8	29	13	16	8	36	21	21	21	32	19	23	15	20	18	32	18	26	9	41	21	41
gene.AAE3_04565	68	109	56	71	101	15	123	50	65	34	125	86	104	79	58	14	90	84	22	70	23	47	70	170	99	105	58	143	26	125	96	75	34	82	68	62
gene.AAE3_04386	2	0	5	0	0	0	0	0	0	1	0	1	2	0	0	1	0	1	0	0	0	0	0	0	0	0	3	0	1	0	0	0	0	0	0	5
gene.AAE3_04480	0	0	0	0	0	0	0	0	0	0	0	0	0	0	0	0	0	0	0	0	0	0	0	0	0	0	0	0	0	0	0	0	0	0	0	0
gene.AAE3_04198	10	16	15	2	4	1	4	1	6	2	10	1	10	8	3	0	1	0	0	5	2	12	42	49	32	24	2	6	10	13	4	5	11	13	11	9
gene.AAE3_04412	26	19	11	25	11	15	17	15	16	26	37	30	44	24	19	16	69	66	20	16	22	14	13	15	19	13	25	4	9	10	2	6	4	10	12	7
gene.AAE3_04499	8	7	0	5	11	14	7	11	9	7	11	11	15	32	10	20	22	11	17	39	52	7	16	10	22	14	9	114	8	48	71	244	185	74	79	120
gene.AAE3_04584	3	4	1	2	5	3	3	1	2	1	10	4	4	2	1	1	0	4	0	0	0	5	1	0	1	0	4	5	8	15	4	19	3	9	21	3
gene.AAE3_04181	0	0	0	0	2	0	0	0	0	0	2	2	2	0	0	0	0	0	0	0	0	0	0	0	0	0	0	0	0	0	0	0	0	0	0	0
gene.AAE3_04422	2	3	3	4	7	1	2	3	0	1	4	1	0	0	0	0	1	1	2	0	0	1	11	6	2	2	3	17	2	3	4	12	8	6	3	3
gene.AAE3_04533	14	7	6	12	12	19	10	6	3	7	9	14	9	1	5	8	17	25	3	47	20	22	12	19	19	5	7	16	12	23	19	24	19	30	16	40
gene.AAE3_04245	2160	1997	1157	1531	1712	1366	834	690	801	991	1246	1293	1342	1476	591	972	1958	2437	1750	1271	1309	4082	4589	4185	1988	2102	856	2392	1015	2185	1549	2243	2347	1899	1592	1915
gene.AAE3_04369	1	0	0	0	10	10	0	5	0	5	8	6	11	6	2	10	2	6	2	3	10	2	4	4	1	0	0	3	0	2	1	4	1	2	8	2
gene.AAE3_04227	0	9	1	38	19	29	31	1	9	3	0	5	32	2	0	0	0	0	0	0	0	11	3	7	2	2	3	0	0	1	0	0	0	0	0	2
gene.AAE3_04441	6	7	8	18	11	10	20	11	6	16	21	9	7	12	4	4	9	1	8	5	1	9	9	5	11	12	13	13	10	15	4	13	18	20	20	6
gene.AAE3_04456	411	539	419	1250	1147	994	811	424	605	606	1603	939	1081	1059	405	781	1031	1200	294	924	289	216	124	132	61	84	377	24	177	31	24	49	32	49	76	31
gene.AAE3_04189	117	154	75	76	191	175	162	100	112	154	241	185	138	227	114	243	247	245	209	317	375	287	343	247	217	181	137	245	218	239	151	346	243	248	227	334
gene.AAE3_04394	0	0	0	0	0	0	0	0	1	0	0	0	0	0	0	0	0	0	0	0	0	0	0	0	0	0	0	1	0	0	1	1	0	0	3	1
gene.AAE3_04559	161	145	181	205	200	132	276	138	165	190	397	268	203	247	167	209	258	264	181	327	243	320	361	279	260	198	180	202	177	187	164	285	200	310	238	308
gene.AAE3_04489	85	103	61	95	131	120	115	78	118	87	204	73	103	105	77	166	137	168	136	210	242	137	167	143	136	99	100	161	172	117	93	208	121	63	212	173
gene.AAE3_04266	3696	2455	2263	1536	1709	469	1433	818	876	1080	1920	1782	1429	1640	856	506	1166	965	522	1021	621	526	580	663	777	586	595	973	411	959	776	807	549	1651	942	1419
gene.AAE3_04212	337	225	250	351	494	461	316	258	262	278	320	259	335	241	217	214	210	202	73	212	161	112	91	89	95	78	148	60	196	101	33	61	88	80	116	69
gene.AAE3_04191	0	0	0	0	0	0	0	1	0	0	0	0	0	0	0	0	0	0	0	0	0	0	0	0	0	0	0	1	0	0	0	0	0	0	0	0
gene.AAE3_04170	8	4	4	2	10	2	4	5	11	7	7	6	3	8	3	5	6	10	5	8	4	16	11	15	18	18	6	31	13	32	28	39	46	32	5	16
gene.AAE3_04186	984	3608	650	45420	58360	109243	144694	93737	97607	127858	127086	33659	50764	57159	125994	93078	98335	43599	35232	114760	96108	36179	16276	2732	59001	72038	199582	33442	473731	110101	35620	69455	53856	183991	246799	82149
gene.AAE3_04387	0	0	0	1	0	0	0	0	0	1	0	1	0	2	0	0	0	0	1	1	0	0	0	2	0	2	1	1	0	0	1	2	8	0	8	2
gene.AAE3_04280	17	28	7	26	21	19	45	14	26	24	28	14	26	16	14	19	35	24	3	23	11	6	5	12	11	22	22	26	19	17	15	27	17	12	30	32
gene.AAE3_04135	0	0	0	0	0	0	0	0	0	0	0	0	0	0	0	0	0	0	0	0	0	0	0	0	0	0	0	0	0	0	0	0	0	0	0	0
gene.AAE3_04484	2	0	0	0	1	2	0	0	1	0	0	0	3	0	0	2	0	1	1	0	0	0	0	0	0	0	0	0	0	1	0	0	0	0	1	0
gene.AAE3_04173	53	62	40	57	62	72	167	73	84	82	129	89	90	96	61	94	114	119	38	171	76	122	118	115	133	119	157	105	246	120	76	105	65	218	160	169
gene.AAE3_04452	3	0	0	0	0	1	0	3	0	0	0	0	0	1	0	1	1	0	0	0	0	1	0	0	0	2	0	2	0	0	0	0	0	0	0	0
gene.AAE3_04370	7	5	3	8	14	4	15	3	8	1	23	5	12	9	2	1	11	6	1	1	7	1	7	3	3	4	6	6	3	9	4	10	3	11	7	3
gene.AAE3_04259	0	0	0	0	0	0	0	0	0	0	0	0	0	0	0	0	4	0	3	0	0	0	0	0	0	0	1	0	1	1	1	0	0	0	0	0
gene.AAE3_04508	0	0	0	0	0	0	0	0	0	0	0	0	0	0	0	0	0	0	0	0	0	0	0	0	0	0	0	0	0	0	0	0	0	0	0	0
gene.AAE3_04200	0	0	6	0	2	0	0	6	1	0	1	1	3	2	0	0	0	1	0	2	0	2	11	3	5	3	0	2	2	4	6	4	2	11	4	8
gene.AAE3_04161	0	0	0	0	0	0	0	0	0	0	0	0	0	0	0	0	0	0	0	0	0	0	0	0	0	0	0	0	0	0	0	0	0	0	0	0
gene.AAE3_04239	8	1	1	2	2	5	7	1	1	0	3	1	5	2	0	5	0	1	0	0	0	4	1	5	0	1	0	3	0	3	0	3	2	2	4	1
gene.AAE3_04546	53	44	22	48	54	42	31	11	35	51	36	35	46	28	16	23	49	24	19	12	21	33	56	47	51	22	12	24	7	21	18	33	17	6	26	25
gene.AAE3_04357	0	0	0	0	1	7	0	2	3	0	1	1	1	0	0	0	0	0	0	0	0	0	0	0	0	0	4	0	0	0	0	0	0	0	0	0
gene.AAE3_04407	0	0	0	4	3	2	8	6	13	22	11	22	13	10	8	5	10	23	1	9	0	4	14	4	74	92	7	545	6	306	372	810	640	678	398	625
gene.AAE3_04363	52	33	31	49	58	46	47	36	30	47	76	44	21	31	64	135	334	229	507	1013	1343	41	44	32	46	45	35	56	58	35	30	72	41	102	43	76
gene.AAE3_04295	19	14	24	22	20	25	8	17	8	22	40	20	22	18	19	21	12	27	14	20	20	38	27	8	5	5	13	35	10	31	15	27	27	48	21	18
gene.AAE3_04436	31	43	47	49	63	79	113	63	47	117	106	70	75	78	75	31	33	27	10	28	4	21	0	14	7	13	18	6	13	5	4	6	5	5	14	6
gene.AAE3_04232	114	91	132	115	139	104	225	152	131	145	267	188	133	163	75	148	184	340	269	159	281	1121	1460	1129	816	567	384	501	339	517	297	521	437	558	596	404
gene.AAE3_04444	3	0	0	1	0	0	5	1	0	0	0	2	0	0	0	4	0	0	0	0	0	0	0	0	0	1	0	10	0	1	3	11	11	0	0	0
gene.AAE3_04284	0	0	0	0	0	1	0	0	0	0	0	0	0	0	0	0	0	0	0	0	0	0	1	0	0	0	0	1	0	0	1	1	0	0	0	2
gene.AAE3_04597	0	0	0	0	0	0	0	0	0	0	0	0	0	0	0	0	0	0	0	0	0	0	0	0	0	0	0	0	0	0	0	0	0	0	0	0
gene.AAE3_04590	0	0	0	0	0	0	0	0	0	0	0	0	0	0	0	0	0	0	0	0	0	0	1	0	0	0	1	0	0	0	0	0	0	0	0	0
gene.AAE3_04255	255	194	195	177	265	300	222	122	172	163	186	134	171	165	71	144	173	215	138	207	138	286	282	198	260	178	142	198	316	152	146	289	178	166	281	247
gene.AAE3_04448	30	67	16	130	166	153	77	40	50	93	115	136	110	83	53	71	84	95	74	50	57	32	31	21	43	38	78	59	129	58	39	62	71	47	60	71
gene.AAE3_04176	189	227	128	447	633	446	562	387	348	411	466	358	306	244	334	244	340	237	149	405	324	145	91	69	183	156	296	100	215	193	105	150	124	374	127	220
gene.AAE3_04519	217	344	163	324	364	388	277	211	220	279	349	231	294	270	156	216	225	249	214	229	348	214	336	202	234	193	139	284	227	259	180	302	372	246	344	288
gene.AAE3_04206	29	48	21	68	40	48	36	33	40	47	57	51	42	42	35	90	129	119	211	210	348	42	37	24	45	18	30	23	51	51	11	39	16	24	24	25
gene.AAE3_04397	0	0	0	0	0	0	0	0	0	0	0	0	0	0	0	0	0	0	0	0	0	0	0	0	0	0	0	0	0	0	0	0	0	0	0	0
[truncated: 12,117 more rows]

## Sheet: Table S2
gene	reads day22	reads day24	fold change decrease	putative protein (UniProt)	accession	E-value
AAE3_00254	499.752	67.4878	7.40507	NADP-dependent mannitol dehydrogenase	Q8NK50	8.85e-39
AAE3_01258	112.056	20.0236	5.59622	no hit
AAE3_01512	2449.46	369.473	6.6296	no hit
AAE3_01657	226.813	1.49037	152.186	Cytochrome P450 monooxygenase cypX	M2YIZ5	1.99e-51
AAE3_01767	10982.7	1299.38	8.45228	Ribonuclease ageritin [Agrocybe aegerita]	C0HLG3	4.98e-96
AAE3_01819	100.476	7.03926	14.2737	AaeCfs1; cyclopropane fatty acid synthase	P0A9H7	3.02e-41
AAE3_01845	985.394	182.175	5.40906	no hit
AAE3_01894	99.8025	14.2668	6.99543	Ribonucleoside-diphosphate reductase small chain	Q9C167	0
AAE3_02445	15548.1	2288.3	6.79458	AaePri2; Hydrophobin-3	O13300	1.25e-28
AAE3_02599	276.988	32.2791	8.58103	Interferon-induced GTP-binding protein Mx2	Q91196	8.09e-48
AAE3_02606	601.893	88.1425	6.82864	Interferon-induced GTP-binding protein Mx	Q5U752	3.12e-46
AAE3_02825	313.886	61.0354	5.14269	no hit
AAE3_03118	918.873	58.384	15.7384	no hit
AAE3_03235	104.893	12.7698	8.21413	Multidrug resistance protein fnx1 [Schizosaccharomyces pombe 972h-]	Q09752	1.75e-56
AAE3_04305	11866.5	746.166	15.9033	no hit
AAE3_04306	25358.5	2607.02	9.72703	AaePri1-1; homologue to Ostreolysin A6 [Pleurotus ostreatus]	P83467	4.58e-87
AAE3_04403	1722.69	82.961	20.7651	Tectonin-2	O61064	3.14e-40
AAE3_04643	3020.5	215.3	14.0293	Aromatic peroxygenase	B9W4V6	0
AAE3_04665	214798	3409.41	63.0015	AAE3-Pri4-3
AAE3_04667	173.559	1.94394	89.2818	AAE3-Pri4-4
AAE3_04887	8008.42	35.9887	222.526	Aegerolysin	O42717	2.41e-100
AAE3_04910	456.808	62.9067	7.26168	no hit
AAE3_04925	102.266	18.73	5.45999	no hit
AAE3_05422	360.427	68.8275	5.23668	no hit
AAE3_05487	122.488	21.8517	5.6054	Hydrophobin-1	P52748	8.41e-26
AAE3_05750	1353.93	150.305	9.00785	no hit
AAE3_05831	535.012	9.69038	55.2106	Fruiting body protein SC1 Hydrophobin	P04158	3.51e-25
AAE3_05833	28776.9	1418.48	20.2871	Fruiting body protein SC1 Hydrophobin	P04158	2.35e-26
AAE3_05988	329.653	6.2818	52.4776	Ostreolysin A6 [Pleurotus ostreatus]	P83467	7.20e-78
AAE3_06124	552.626	97.7489	5.65353	no hit
AAE3_06296	384.722	10.2181	37.6511	Ostreolysin A6 [Pleurotus ostreatus]	P83467	1.03e-76
AAE3_06404	7779.77	1516.21	5.13105	Fruiting body protein SC1 hydrophobin	P04158	1.29e-32
AAE3_06458	149.725	26.1028	5.73596	no hit
AAE3_06630	101.525	16.3843	6.19647	no hit
AAE3_06632	1054.29	175.805	5.99696	Anti-tumor lectin	Q6WY08	7.16e-48
AAE3_06634	2577.24	316.103	8.15316	Anti-tumor lectin	Q6WY08	8.01e-86
AAE3_07146	244.788	47.627	5.13968	no hit
AAE3_07267	105.566	16.9792	6.21736	no hit
AAE3_07276	159.55	12.4457	12.8198	no hit
AAE3_07797	161.77	23.7325	6.81642	Repressor of RNA polymerase III transcription maf1 [Schizosaccharomyces pombe 972h-]	O14109	2.65e-25
AAE3_07798	5930.42	439.119	13.5053	Fatty acid-binding protein	P80547	4.69e-22
AAE3_08314	144.841	12.637	11.4617	no hit
AAE3_08521	2710.79	349.823	7.74903	Putative sterigmatocystin biosynthesis peroxidase stcC	Q00668	5.71e-18
AAE3_08522	855.589	134.759	6.34901	Cytochrome P450 monooxygenase COX2	A8NCK6	4.96e-113
AAE3_08673	125.209	17.7428	7.0569	no hit
AAE3_08682	4013.11	509.163	7.88178	no hit
AAE3_08756	699.948	60.4448	11.58	no hit
AAE3_09210	126.129	3.82806	32.9486	Uncharacterized secreted protein ARB_07590	D4ATM6	3.13e-32
AAE3_09300	2023.59	280.188	7.22227	Beta-glucuronidase	A2QEQ6	9.83e-14
AAE3_09792	167.087	29.865	5.59474	Cyanate hydratase	B0DN41	1.73e-82
AAE3_09991	282.103	45.7667	6.16394	FK506-binding protein 1	O94746	2.44e-55
AAE3_10659	314.498	29.2161	10.7646	no hit
AAE3_10683	228.791	41.5594	5.50515	no hit
AAE3_10942	102.797	11.7483	8.74995	Phosphatidylglycerol/phosphatidylinositol transfer protein	P0CP28	8.61e-60
AAE3_10952	191.088	35.3956	5.39863	no hit
AAE3_11345	184.82	27.1944	6.79627	no hit
AAE3_11374	107.014	18.0789	5.91929	Probable secreted lipase ARB_02369	D4B1N9	4.70e-46
AAE3_11677	116.333	20.9055	5.56474	no hit
AAE3_11779	213.535	25.2019	8.47298	no hit
AAE3_11870	853.055	91.8277	9.28973	no hit
AAE3_12204	292.504	28.3771	10.3077	no hit
AAE3_12551	213.367	26.4064	8.08011	no hit
AAE3_13070	675.487	44.9833	15.0164	Fruiting body protein SC3 Hydrophobin	P16933	1.80e-14
AAE3_13809	629.174	89.6095	7.02129	no hit
AAE3_14027	127.259	21.8624	5.82089	no hit
AAE3_14114	500.836	34.7935	14.3945	AaePri3-1; no hit

## Sheet: Table S3
gene	reads day22	reads day24	fold change increase	putative protein (UniProt)	accession number best hit (UniProt)	E-value
AAE3_00063	166	1044.12	6.28987	Aldo-keto reductase str7	A0A3B1EFQ1	2.62e-143
AAE3_00234	36.7115	877.976	23.9156	Aromatic peroxygenase	B9W4V6 (APO1_AGRAE)	0
AAE3_00690	13.1947	108.346	8.21128	Protein AIM2	P39721	9.97e-39
AAE3_02148	83.9334	461.811	5.50212	Probable sulfite reductase [NADPH] flavoprotein component [Schizosaccharomyces pombe 972h-]	Q09878	9.77e-119
AAE3_02554	447.567	2345.46	5.24047	no hit
AAE3_02556	8.93866	126.443	14.1457	no hit
AAE3_02892	871.183	4807.75	5.51865	Diphosphomevalonate decarboxylase	G9BIY1	0
AAE3_02945	170.596	913.329	5.35375	Glycerol 2-dehydrogenase (NADP(+))	P14065	8.35e-75
AAE3_02952	46.5494	438.494	9.41997	no hit
AAE3_03144	61.7526	444.072	7.19114	Probable peptidoglycan-N-acetylglucosamine deacetylase ARB_03699	D4B5F9	2.27e-31
AAE3_03299	79.222	689.711	8.70606	FAD-dependent monooxygenase dbaB	Q5AUY3	1.75e-24
AAE3_03354	17.9677	178.879	9.9556	Tryptamine 4-monooxygenase	A0A286LF02	1.04e-130
AAE3_03361	8.34499	107.713	12.9076	Tryptamine 4-monooxygenase	A0A286LF02	5.30e-77
AAE3_03365	81.9341	802.386	9.79306	Cytochrome P450 monooxygenase ARMGADRAFT_974139	A0A2H3CNY6	4.22e-89
AAE3_03366	63.7312	506.327	7.94473	Tryptamine 4-monooxygenase	P0DPA7	3.77e-92
AAE3_03452	176.763	1573.94	8.90422	Brefeldin A resistance protein [Schizosaccharomyces pombe 972h-]	P41820	0
AAE3_03762	52.4936	510.66	9.72803	no hit
AAE3_04098	87.3479	808.474	9.25579	no hit
AAE3_04118	63.8795	714.719	11.1885	Cytochrome P450 monooxygenase ARMGADRAFT_1018417	A0A2H3CNS9	2.17e-137
AAE3_04119	29.1262	1621.95	55.6869	Cytochrome P450 monooxygenase ARMGADRAFT_1018420	A0A2H3CZX2	0
AAE3_04120	8.25047	214.391	25.9853	Delta(6)-protoilludene synthase K435DRAFT_659367	A0A4S8MAF3	0
AAE3_04121	8.24632	117.125	14.2034	Uncharacterized FAD-linked oxidoreductase ARB_02372	D4B1P2	2.55e-27
AAE3_04207	26.6677	232.487	8.71794	no hit
AAE3_04246	13.3154	166.835	12.5295	no hit
AAE3_04300	33.0304	708.043	21.4361	Agroclavine dehydrogenase	A8C7S1	9.23e-72
AAE3_04373	37.0375	228.192	6.16112	no hit
AAE3_04426	7.04858	188.647	26.7638	Galactose/lactose metabolism regulatory protein GAL80 [Kluyveromyces lactis NRRL Y-1140]	Q06433	4.28e-25
AAE3_04469	34.0841	183.963	5.39734	no hit
AAE3_04652	225.248	3179.32	14.1147	Putative uncharacterized oxidoreductase C513.07 [Schizosaccharomyces pombe 972h-]	Q9UT59	1.86e-36
AAE3_04690	18.8037	352.644	18.754	no hit
AAE3_04694	29.664	319.734	10.7785	no hit
AAE3_04944	7.6222	377.856	49.5732	no hit
AAE3_04964	39.3107	245.956	6.25672	Zinc-type alcohol dehydrogenase-like protein PB24D3.08c [Schizosaccharomyces pombe 972h-]	Q9C0Y6	3.32e-69
AAE3_05113	161.704	1680.61	10.3931	Uncharacterized protein SCO2049 [Streptomyces coelicolor A3(2)]	P16251	1.21e-17
AAE3_05141	20.3292	183.747	9.0386	no hit
AAE3_05190	6293.74	37786.1	6.00376	no hit
AAE3_05222	18.1232	227.564	12.5565	Ergothioneine biosynthesis protein 1	Q7RX33	7.42e-154
AAE3_05296	22.3424	114.838	5.13992	Cytochrome P450 monooxygenase COX2	A8NCK6	4.72e-100
AAE3_05303	390.722	4461.6	11.4189	no hit
AAE3_05312	39.5987	282.335	7.12989	Carbonic anhydrase 2	P61517	3.74e-27
AAE3_05361	42.718	1279.5	29.9523	Calcium-transporting ATPase 2 [Schizosaccharomyces pombe 972h-]	Q9HDW7	1.46e-58
AAE3_05362	398.557	9780.74	24.5404	Cytochrome P450 monooxygenase COX2	A8NCK6	1.54e-100
AAE3_05375	249.292	2625.16	10.5305	Zinc-type alcohol dehydrogenase-like protein C1773.06c [Schizosaccharomyces pombe 972h-]	O94564	1.33e-91
AAE3_05531	272.094	2832.99	10.4118	no hit
AAE3_05553	279.734	2339.9	8.36475	1-aminocyclopropane-1-carboxylate oxidase 1	A2Z1W9	8.10e-17
AAE3_05556	124.702	908.625	7.28635	Aryl-alcohol dehydrogenase [NADP(+)]	Q01752	2.15e-168
AAE3_05565	9.84427	185.645	18.8581	no hit
AAE3_05567	14.3839	367.671	25.5613	no hit
AAE3_05650	30.2313	237.63	7.86041	FAD-dependent monooxygenase OpS4	J4VWM7	3.78e-22
AAE3_05669	26.6044	136.497	5.13063	no hit
AAE3_05783	3.18967	270.855	84.9164	no hit
AAE3_05799	18.8196	430.21	22.8597	Agroclavine dehydrogenase	A2TBU1	1.28e-70
AAE3_05807	145.301	970.456	6.67894	no hit
AAE3_06002	25.5412	157.646	6.17223	no hit
AAE3_06350	4.97679	137.588	27.646	no hit
AAE3_06408	21.0951	184.845	8.76243	Protoplast secreted protein 2	Q12335	6.58e-85
AAE3_06541	5.78677	292.784	50.5954	Pyranose dehydrogenase	V5NC32	2.86e-26
AAE3_06576	56.6385	303.479	5.35819	Thialysine N-epsilon-acetyltransferase	Q7PCJ8	5.10e-36
AAE3_06648	44.9606	683.99	15.2131	no hit
AAE3_06657	43.5933	221.75	5.0868	Cytochrome P450 4F3	Q3MID2	4.56e-35
AAE3_06734	257.447	1948.81	7.56974	Peroxidase 2	B0BK72	3.24e-109
AAE3_06762	5.68797	287.573	50.5582	no hit
AAE3_07229	284.991	2107.47	7.39486	no hit
AAE3_07630	37.222	214.346	5.75859	Zinc-type alcohol dehydrogenase-like protein C16A3.02c [Schizosaccharomyces pombe 972h-]	O42909	9.21e-48
AAE3_07692	54.384	693.23	12.7469	Sec14 cytosolic factor	Q10137	7.19e-39
AAE3_07866	25.5917	215.422	8.41763	no hit
AAE3_07884	27.3233	303.921	11.1231	no hit
AAE3_08103	83.5772	638.708	7.64213	ABC multidrug transporter atrF [Aspergillus fumigatus Af293]	Q4WDD4	0
AAE3_08344	95.8567	852.423	8.89268	Uncharacterized protein C4H3.03c [Schizosaccharomyces pombe 972h-]	Q10211	0
AAE3_08428	65.41	444.165	6.79048	Origin recognition complex subunit 3 [Schizosaccharomyces pombe 972h-]	Q10067	1.61e-13
AAE3_08460	2.89339	417.513	144.299	no hit
AAE3_08939	25.9628	260.098	10.0181	no hit
AAE3_08946	970.211	4988.48	5.14165	no hit
AAE3_08998	194.744	1188.84	6.10465	Uncharacterized protein L662 [Acanthamoeba polyphaga mimivirus]	Q5UQ60	2.35e-18
AAE3_09015	47.7977	837.512	17.522	Dye-decolorizing peroxidase AauDyP1	I2DBY1	4.63e-116
AAE3_09304	160.51	1314.89	8.19193	Flavin-dependent monooxygenase	B1MM05	4.11e-70
AAE3_09385	29.7994	150.389	5.04674	no hit
AAE3_09795	21.695	110.452	5.09112	no hit
AAE3_10080	17.8414	226.912	12.7183	Baeyer-Villiger oxidase ptaJ	A0A067XMK8	3.49e-24
AAE3_10279	98.4335	1275.05	12.9534	no hit
AAE3_10308	108.035	1299.5	12.0285	4-hydroxytryptamine kinase	A0A286LEZ6	2.83e-38
AAE3_10334	80.8656	1163.68	14.3902	ABC multidrug transporter atrF [Aspergillus fumigatus Af293]	Q4WDD4	0
AAE3_10451	1644.01	18334.5	11.1523	Aldo-keto reductase str7	A0A3B1EFQ1	7.15e-88
AAE3_10453	27.6532	166.174	6.0092	Cytochrome P450 monooxygenase ARMGADRAFT_974139	A0A2H3CNY6	1.18e-179
AAE3_10459	1084.81	10542.2	9.71807	Pyridoxal reductase	O14295	1.49e-69
AAE3_10460	90.913	555.144	6.10632	Mitomycin biosynthesis 6-O-methyltransferase	Q9X5T6	2.49e-16
AAE3_10461	13.3091	312.626	23.4897	Putative uncharacterized oxidoreductase C513.07 [Schizosaccharomyces pombe 972h-]	Q9UT59	1.31e-60
AAE3_10578	278.082	3340.3	12.0119	Agroclavine dehydrogenase	A2TBU1	2.86e-27
AAE3_10583	35.5323	1216.8	34.245	Festuclavine synthase II	W6Q1E9	1.14e-64
AAE3_10799	5.92116	1110.66	187.574	no hit
AAE3_10828	211.985	1069.55	5.04539	Cystathionine gamma-lyase	Q19QT7	2.66e-128
AAE3_10916	32.7265	251.877	7.69644	Short-chain dehydrogenase/reductase ARMGADRAFT_1018437	A0A2H3D905	4.43e-123
AAE3_10967	7.34486	145.683	19.8347	no hit
AAE3_10972	47.3041	282.528	5.9726	Oxidoreductase BOA17	A6SSW9	1.12e-32
AAE3_11087	19.7975	490.735	24.7878	Aryl-alcohol dehydrogenase [NADP(+)]	Q01752	2.63e-174
AAE3_11107	17.0682	153.869	9.01498	Tryptamine 4-monooxygenase	P0DPA7	7.61e-115
AAE3_11181	54.5972	958.615	17.5579	Ketoreductase CTB6	A0ST44	1.94e-42
AAE3_11472	30.5132	381.229	12.4939	Hydroxymethylglutaryl-CoA synthase	Q4P3F1	0
AAE3_11731	29.3183	307.172	10.4771	Probable peptidoglycan-N-acetylglucosamine deacetylase ARB_03699	D4B5F9	6.40e-26
AAE3_11755	280.574	1741.78	6.20789	Dehydrogenase azaJ	G3XMC6	4.34e-34
AAE3_11936	1119.26	9099.92	8.13028	ATPase family AAA domain-containing protein 3B	Q5T9A4	1.67e-12
AAE3_12088	28.0074	164.047	5.8573	no hit
AAE3_12289	116.908	902.745	7.72184	Aldo-keto reductase str7	A0A3B1EFQ1	5.08e-90
AAE3_12564	430.614	2409.36	5.59518	no hit
AAE3_12835	152.159	2028.41	13.3308	Cytochrome P450 monooxygenase COX2	A8NCK6	3.61e-102
AAE3_12836	35.7732	198.804	5.55734	Cytochrome P450 monooxygenase COX2	A8NCK6	9.18e-86
AAE3_12837	62.3674	718.729	11.5241	Short-chain dehydrogenase/reductase ARMGADRAFT_1018421	A0A2H3D8Y2	5.30e-74
AAE3_12838	2.55296	308.406	120.803	Geranylgeranyl pyrophosphate synthase	Q9P885	1.48e-100
AAE3_12839	4.96518	1036.88	208.831	Sesquiterpene synthase M422DRAFT_47084	A0A0C9VD04	4.81e-116
AAE3_12841	715.054	15041	21.0348	Ketoreductase CTB6	A0ST44	5.95e-37
AAE3_13216	7.22918	130.989	18.1195	no hit
AAE3_13293	108.724	1965.42	18.0771	Aryl-alcohol dehydrogenase [NADP(+)]	Q01752	4.47e-172
AAE3_13446	141.568	3286.74	23.2167	no hit
AAE3_13531	29.7574	289.195	9.71841	no hit
AAE3_13577	34.3593	203.262	5.91578	ABC multidrug transporter mdr1 [Aspergillus fumigatus Af293]	Q4WTT9	0
AAE3_13612	7.71035	149.263	19.3587	no hit
AAE3_13674	20.2137	101.109	5.00201	Indoleamine 2,3-dioxygenase 1	P14902	3.33e-47
					0
				gene.AAE3_13292
